# Supplementary material for: SLC25A37 as a novel therapeutic target for benign prostatic hyperplasia: integrative analyses of single-cell RNA sequencing and genome-wide association studies
Source: Open Med (Wars). 2026 Jan 13;21(1):20251371. doi: 10.1515/med-2025-1371 (PMC12917586; doi:10.1515/med-2025-1371)
Supplement: Supplementary file 3 — Supplementary Material [file j_med-2025-1371_suppl_003.xlsx]

## Sheet: Table content
Table S1. The number and proportion of 7 cell types in the BPH group and the control group according to scRNA-seq cell annotation.
Table S2. The intersection of myeloid-specific and classical monocyte-specific DEGs.
Table S3. The exposure data after selection.
Table S4. The outcome data after selection.
Table S5. MR results.
Table S6. Heterogeneity analyses of Mendelian randomization.
Table S7. Pleiotropy analyses of Mendelian randomization.
Table S8. Clinical characteristics of BPH patients and healthy controls for prostate sample collection and subsequent in vitro experiments.

## Sheet: Table S1 cell proportion
Table S1. The number and proportion of 7 cell types in the BPH group and the control group according to scRNA-seq cell annotation.
Cluster	Sample	Number	Proportion
Epithelial cells	BPH	13553	0.643023
T cells	BPH	1860	0.0882479
Stromal cells	BPH	1701	0.0807041
Endothelial cells	BPH	747	0.0354415
Myeloid cells	BPH	1813	0.0860179
Mast cells	BPH	661	0.0313612
B cells	BPH	742	0.0352043
Epithelial cells	healthy control	13634	0.753884
T cells	healthy control	478	0.0264307
Stromal cells	healthy control	2153	0.119049
Endothelial cells	healthy control	1341	0.0741498
Myeloid cells	healthy control	221	0.0122201
Mast cells	healthy control	213	0.0117777
B cells	healthy control	45	0.00248825

## Sheet: Table S2 85 DEGs
Table S2. The intersection of monocyte-specific and classical monocyte-specific DEGs.
No.	DEGs
1	AQP9
2	FCN1
3	S100A9
4	S100A8
5	EREG
6	THBS1
7	FTH1
8	TIMP1
9	LYZ
10	SOD2
11	CD300E
12	TREM1
13	CD44
14	SLC11A1
15	SAMSN1
16	CD52
17	FPR2
18	S100A4
19	OLR1
20	VCAN
21	GSTO1
22	FCER1G
23	BTG1
24	SLC25A37
25	CCL20
26	TNFAIP6
27	SRGN
28	NAMPT
29	CFP
30	SERPINA1
31	CFD
32	ATP1B3
33	VIM
34	PNRC1
35	GK
36	APOBEC3A
37	SERPINB1
38	LGALS1
39	IL1RN
40	KYNU
41	ANPEP
42	IL1B
43	EHD1
44	NINJ1
45	TNIP3
46	SLC2A3
47	CXCL2
48	EMP3
49	UPP1
50	G0S2
51	CXCL3
52	SAT1
53	HIF1A
54	C15orf48
55	MAP2K1
56	CRIP1
57	ZEB2
58	CTSS
59	JARID2
60	ATP2B1
61	ACSL1
62	ATP13A3
63	TYMP
64	SLC16A10
65	FPR1
66	CXCL8
67	SERPINB9
68	BNIP3L
69	PTGS2
70	ABCA1
71	RAB31
72	GLIPR2
73	SLC16A3
74	FOSL2
75	MYO1G
76	SEMA6B
77	MIR3945HG
78	ATP2B1-AS1
79	FGR
80	SLC43A2
81	AREG
82	ARL8B
83	LILRB2
84	THBD
85	PLAC8

## Sheet: Table S3 exposure data
Table S3. The exposure data after selection.
se.exposure	pval.exposure	samplesize.exposure	chr.exposure	beta.exposure	pos.exposure	id.exposure	SNP	effect_allele.exposure	other_allele.exposure	eaf.exposure	mr_keep.exposure	pval_origin.exposure	data_source.exposure	F_statistics	ENSEMBL	exposure
0.0253262	5.56545e-29	29937	1	0.282954	27958339	eqtl-a-ENSG00000000938	rs34806307	T	C	0.0581208	TRUE	reported	igd	124.814	ENSG00000000938	FGR
0.0137126	2.4797e-13	31569	5	0.100376	173205318	eqtl-a-ENSG00000000938	rs2594836	A	G	0.749651	TRUE	reported	igd	53.5788	ENSG00000000938	FGR
0.0129886	6.08275e-17	31684	5	-0.10863	179168097	eqtl-a-ENSG00000000938	rs17617068	C	T	0.297362	TRUE	reported	igd	69.9435	ENSG00000000938	FGR
0.0146022	1.22651e-08	27823	6	0.0831772	42515791	eqtl-a-ENSG00000000938	rs16895831	T	C	0.209742	TRUE	reported	igd	32.4445	ENSG00000000938	FGR
0.026612	3.13329e-12	25735	6	0.185528	144385777	eqtl-a-ENSG00000000938	rs149110519	T	C	0.0526158	TRUE	reported	igd	48.5993	ENSG00000000938	FGR
0.0131112	3.53932e-09	31355	7	0.0774135	28724374	eqtl-a-ENSG00000000938	rs56388170	T	G	0.289189	TRUE	reported	igd	34.8595	ENSG00000000938	FGR
0.0166246	6.78578e-23	30077	7	-0.163765	50370254	eqtl-a-ENSG00000000938	rs149007767	T	C	0.149708	TRUE	reported	igd	97.0311	ENSG00000000938	FGR
0.0149798	1.6263e-13	17978	11	-0.110495	309508	eqtl-a-ENSG00000000938	rs741738	A	G	0.195461	TRUE	reported	igd	54.4033	ENSG00000000938	FGR
0.0292309	4.4948e-10	29277	13	0.182278	40974023	eqtl-a-ENSG00000000938	rs77526211	A	G	0.0432109	TRUE	reported	igd	38.8825	ENSG00000000938	FGR
0.035813	2.70209e-45	28666	6	-0.505819	15151423	eqtl-a-ENSG00000008083	rs114421347	T	C	0.0280192	TRUE	reported	igd	199.47	ENSG00000008083	JARID2
0.0178933	1e-200	31567	6	-0.688833	15195682	eqtl-a-ENSG00000008083	rs113532504	T	C	0.112864	TRUE	reported	igd	1481.9	ENSG00000008083	JARID2
0.0255362	1.95029e-12	31568	6	0.179724	15364022	eqtl-a-ENSG00000008083	rs78823412	A	G	0.0574303	TRUE	reported	igd	49.5304	ENSG00000008083	JARID2
0.0399739	3.64309e-10	28485	6	-0.250581	15775282	eqtl-a-ENSG00000008083	rs16876927	G	C	0.0226185	TRUE	reported	igd	39.2928	ENSG00000008083	JARID2
0.0266215	5.73311e-10	25735	6	-0.164987	144385777	eqtl-a-ENSG00000008083	rs149110519	T	C	0.0526158	TRUE	reported	igd	38.4061	ENSG00000008083	JARID2
0.0367928	2.91743e-15	30963	6	0.290464	15209475	eqtl-a-ENSG00000008083	rs9367869	T	C	0.0267692	TRUE	reported	igd	62.3205	ENSG00000008083	JARID2
0.0131057	8.35026e-12	31355	7	0.0895459	28724374	eqtl-a-ENSG00000008083	rs56388170	T	G	0.289189	TRUE	reported	igd	46.6813	ENSG00000008083	JARID2
0.0117618	4.23741e-84	31564	2	0.228541	219000310	eqtl-a-ENSG00000018280	rs2230054	T	C	0.475273	TRUE	reported	igd	377.531	ENSG00000018280	SLC11A1
0.0533236	1.39927e-13	7917	2	0.394403	219523436	eqtl-a-ENSG00000018280	rs13004810	T	C	0.0125679	TRUE	reported	igd	54.693	ENSG00000018280	SLC11A1
0.0120219	5.50427e-19	31684	2	0.107017	85794297	eqtl-a-ENSG00000018280	rs10187424	C	T	0.420816	TRUE	reported	igd	79.2377	ENSG00000018280	SLC11A1
0.0185826	1e-200	31676	2	-0.727194	219201193	eqtl-a-ENSG00000018280	rs62182083	A	T	0.103192	TRUE	reported	igd	1531.3	ENSG00000018280	SLC11A1
0.0261551	1.70883e-12	31569	2	0.184564	219624728	eqtl-a-ENSG00000018280	rs7558110	C	T	0.0545784	TRUE	reported	igd	49.7913	ENSG00000018280	SLC11A1
0.0127393	4.76672e-08	31569	4	-0.0695526	103434253	eqtl-a-ENSG00000018280	rs3774937	C	T	0.320593	TRUE	reported	igd	29.8063	ENSG00000018280	SLC11A1
0.0120545	4.59272e-08	31569	5	-0.0658972	148200011	eqtl-a-ENSG00000018280	rs56330463	C	T	0.582097	TRUE	reported	igd	29.8819	ENSG00000018280	SLC11A1
0.026411	1.43747e-59	25735	6	0.429892	144385777	eqtl-a-ENSG00000018280	rs149110519	T	C	0.0526158	TRUE	reported	igd	264.92	ENSG00000018280	SLC11A1
0.0131003	2.32595e-14	31355	7	-0.0999713	28724374	eqtl-a-ENSG00000018280	rs56388170	T	G	0.289189	TRUE	reported	igd	58.2318	ENSG00000018280	SLC11A1
0.0166498	1.95569e-13	30077	7	-0.122404	50370254	eqtl-a-ENSG00000018280	rs149007767	T	C	0.149708	TRUE	reported	igd	54.0436	ENSG00000018280	SLC11A1
0.014479	7.76784e-14	31569	8	-0.10822	61679038	eqtl-a-ENSG00000018280	rs13277976	T	A	0.785822	TRUE	reported	igd	55.8612	ENSG00000018280	SLC11A1
0.012855	1.01625e-19	31684	6	0.116817	2774052	eqtl-a-ENSG00000021355	rs160666	C	A	0.307941	TRUE	reported	igd	82.5735	ENSG00000021355	SERPINB1
0.0126272	1e-200	31355	6	-0.490809	2833739	eqtl-a-ENSG00000021355	rs15286	G	A	0.72207	TRUE	reported	igd	1510.72	ENSG00000021355	SERPINB1
0.0181452	2.06919e-39	31562	6	-0.238339	2910529	eqtl-a-ENSG00000021355	rs6915667	G	A	0.120908	TRUE	reported	igd	172.52	ENSG00000021355	SERPINB1
0.0131427	2.01159e-08	31565	6	-0.0737426	2572650	eqtl-a-ENSG00000021355	rs9378712	G	T	0.286976	TRUE	reported	igd	31.4804	ENSG00000021355	SERPINB1
0.0119343	3.90454e-10	31684	17	0.0746835	38128648	eqtl-a-ENSG00000021355	rs3859192	T	C	0.455547	TRUE	reported	igd	39.1587	ENSG00000021355	SERPINB1
0.0397537	7.82168e-11	12291	22	0.258562	50419197	eqtl-a-ENSG00000025708	rs143657796	T	C	0.0228709	TRUE	reported	igd	42.2964	ENSG00000025708	TYMP
0.0175047	2.48828e-15	21066	22	-0.138532	50734392	eqtl-a-ENSG00000025708	rs62241209	A	G	0.132707	TRUE	reported	igd	62.6253	ENSG00000025708	TYMP
0.0114961	1e-200	14980	22	0.445029	50936324	eqtl-a-ENSG00000025708	rs134975	C	T	0.587699	TRUE	reported	igd	1498.36	ENSG00000025708	TYMP
0.0118062	1.20088e-53	24987	22	0.182053	51062718	eqtl-a-ENSG00000025708	rs7288050	T	C	0.491588	TRUE	reported	igd	237.761	ENSG00000025708	TYMP
0.0187969	9.4973e-15	14899	22	-0.145593	51211392	eqtl-a-ENSG00000025708	rs3888396	C	T	0.112486	TRUE	reported	igd	59.986	ENSG00000025708	TYMP
0.0119885	2.16441e-10	14263	2	0.0761151	182323766	eqtl-a-ENSG00000026025	rs1375493	A	G	0.565077	TRUE	reported	igd	40.3043	ENSG00000026025	VIM
0.0158204	2.08209e-13	14263	9	-0.116173	127009395	eqtl-a-ENSG00000026025	rs55793580	T	C	0.169838	TRUE	reported	igd	53.9156	ENSG00000026025	VIM
0.0124749	2.27353e-32	14263	10	0.147769	17015144	eqtl-a-ENSG00000026025	rs2932908	A	G	0.656902	TRUE	reported	igd	140.292	ENSG00000026025	VIM
0.0128936	1.75711e-09	14263	10	-0.0776027	17143000	eqtl-a-ENSG00000026025	rs12261966	T	C	0.306438	TRUE	reported	igd	36.2197	ENSG00000026025	VIM
0.0133396	2.84708e-73	14247	10	0.241527	17281756	eqtl-a-ENSG00000026025	rs165530	C	A	0.735479	TRUE	reported	igd	327.782	ENSG00000026025	VIM
0.0119159	1.28233e-13	11496	12	0.0882755	111833788	eqtl-a-ENSG00000026025	rs10774624	A	G	0.538565	TRUE	reported	igd	54.872	ENSG00000026025	VIM
0.0119762	8.09841e-17	31569	2	0.0997595	182323766	eqtl-a-ENSG00000026508	rs1375493	A	G	0.565077	TRUE	reported	igd	69.3814	ENSG00000026508	CD44
0.011872	1.77296e-33	31346	11	-0.143147	35129172	eqtl-a-ENSG00000026508	rs507230	A	G	0.535153	TRUE	reported	igd	145.375	ENSG00000026508	CD44
0.018303	2.55971e-09	31682	11	0.109042	34702158	eqtl-a-ENSG00000026508	rs286873	T	G	0.119837	TRUE	reported	igd	35.4908	ENSG00000026508	CD44
0.0121706	6.24022e-60	31563	11	-0.198721	35250518	eqtl-a-ENSG00000026508	rs927335	T	A	0.376359	TRUE	reported	igd	266.585	ENSG00000026508	CD44
0.0429779	8.69501e-09	21629	1	0.247321	92753336	eqtl-a-ENSG00000038427	rs141094656	C	T	0.0195137	TRUE	reported	igd	33.1125	ENSG00000038427	VCAN
0.0119705	8.62581e-20	31569	2	0.10899	182323766	eqtl-a-ENSG00000038427	rs1375493	A	G	0.565077	TRUE	reported	igd	82.8936	ENSG00000038427	VCAN
0.012168	5.66239e-11	31569	3	-0.0797284	128297569	eqtl-a-ENSG00000038427	rs9880192	C	G	0.392874	TRUE	reported	igd	42.9299	ENSG00000038427	VCAN
0.0118825	1.41286e-12	31569	5	-0.0841617	82832139	eqtl-a-ENSG00000038427	rs309560	G	C	0.497509	TRUE	reported	igd	50.1633	ENSG00000038427	VCAN
0.0126097	3.33503e-17	31240	7	0.10635	137881690	eqtl-a-ENSG00000038427	rs7785014	C	T	0.668332	TRUE	reported	igd	71.1275	ENSG00000038427	VCAN
0.0118964	6.87227e-15	31569	9	-0.0926346	113912553	eqtl-a-ENSG00000038427	rs10980797	G	A	0.472236	TRUE	reported	igd	60.63	ENSG00000038427	VCAN
0.0256111	9.24485e-11	29836	12	-0.165924	54685880	eqtl-a-ENSG00000038427	rs35979828	T	C	0.0571059	TRUE	reported	igd	41.9694	ENSG00000038427	VCAN
0.0292395	3.22062e-08	29277	13	0.161665	40974023	eqtl-a-ENSG00000038427	rs77526211	A	G	0.0432109	TRUE	reported	igd	30.5677	ENSG00000038427	VCAN
0.0133535	1.38621e-10	30165	14	0.0856936	103847287	eqtl-a-ENSG00000038427	rs8022179	A	T	0.727869	TRUE	reported	igd	41.1792	ENSG00000038427	VCAN
0.0120247	8.51334e-16	31684	16	-0.0967559	85946450	eqtl-a-ENSG00000038427	rs424971	C	T	0.421674	TRUE	reported	igd	64.7409	ENSG00000038427	VCAN
0.0147345	6.08135e-37	31684	4	0.187097	122138820	eqtl-a-ENSG00000050730	rs35449703	T	G	0.202206	TRUE	reported	igd	161.226	ENSG00000050730	TNIP3
0.0155129	4.26089e-15	31676	4	-0.12173	122183759	eqtl-a-ENSG00000050730	rs13132643	G	A	0.178377	TRUE	reported	igd	61.5718	ENSG00000050730	TNIP3
0.0120427	3.1067e-14	28802	5	-0.0914498	148200011	eqtl-a-ENSG00000059804	rs56330463	C	T	0.582097	TRUE	reported	igd	57.6617	ENSG00000059804	SLC2A3
0.0130997	1.15239e-14	28588	7	-0.101144	28724374	eqtl-a-ENSG00000059804	rs56388170	T	G	0.289189	TRUE	reported	igd	59.6111	ENSG00000059804	SLC2A3
0.0150921	6.07575e-16	24516	12	-0.122065	8069058	eqtl-a-ENSG00000059804	rs7967655	A	G	0.808537	TRUE	reported	igd	65.4105	ENSG00000059804	SLC2A3
0.0116208	1.47231e-163	28917	12	-0.316719	8142798	eqtl-a-ENSG00000059804	rs7304465	T	C	0.528336	TRUE	reported	igd	742.756	ENSG00000059804	SLC2A3
0.0168013	1.53886e-17	31248	3	0.143219	141618833	eqtl-a-ENSG00000069849	rs7616903	A	G	0.146228	TRUE	reported	igd	72.6587	ENSG00000069849	ATP1B3
0.0133364	8.70964e-11	31256	3	-0.0865223	141645272	eqtl-a-ENSG00000069849	rs1053970	C	T	0.273226	TRUE	reported	igd	42.0873	ENSG00000069849	ATP1B3
0.0119032	8.10028e-24	28378	12	0.119777	111884608	eqtl-a-ENSG00000070961	rs3184504	C	T	0.542056	TRUE	reported	igd	101.249	ENSG00000070961	ATP2B1
0.0118529	2.208e-92	31470	1	0.241636	186966849	eqtl-a-ENSG00000073756	rs12037836	C	T	0.571235	TRUE	reported	igd	415.572	ENSG00000073756	PTGS2
0.0381208	2.71019e-188	30227	1	-1.11569	186641058	eqtl-a-ENSG00000073756	rs689470	A	G	0.0235354	TRUE	reported	igd	856.514	ENSG00000073756	PTGS2
0.0147238	2.5527e-14	31141	1	0.112183	186802791	eqtl-a-ENSG00000073756	rs35180943	A	G	0.204585	TRUE	reported	igd	58.0479	ENSG00000073756	PTGS2
0.0120055	1.6323e-33	31355	5	-0.144838	148200011	eqtl-a-ENSG00000073756	rs56330463	C	T	0.582097	TRUE	reported	igd	145.538	ENSG00000073756	PTGS2
0.013712	1.31735e-13	31355	5	0.101528	173205318	eqtl-a-ENSG00000073756	rs2594836	A	G	0.749651	TRUE	reported	igd	54.8204	ENSG00000073756	PTGS2
0.0130033	7.64152e-10	31470	5	-0.0799978	179135815	eqtl-a-ENSG00000073756	rs6893300	A	C	0.297362	TRUE	reported	igd	37.8461	ENSG00000073756	PTGS2
0.0266007	7.01617e-15	25521	6	-0.207063	144385777	eqtl-a-ENSG00000073756	rs149110519	T	C	0.0526158	TRUE	reported	igd	60.5878	ENSG00000073756	PTGS2
0.0149804	3.02204e-13	17764	11	-0.109255	309508	eqtl-a-ENSG00000073756	rs741738	A	G	0.195461	TRUE	reported	igd	53.1847	ENSG00000073756	PTGS2
0.0292372	1.00429e-08	29063	13	0.167532	40974023	eqtl-a-ENSG00000073756	rs77526211	A	G	0.0432109	TRUE	reported	igd	32.8318	ENSG00000073756	PTGS2
0.0118915	7.67715e-13	31355	2	0.0852218	28645802	eqtl-a-ENSG00000075426	rs7590263	T	C	0.52011	TRUE	reported	igd	51.3571	ENSG00000075426	FOSL2
0.0119838	6.94065e-13	31569	2	0.0860481	182323766	eqtl-a-ENSG00000085265	rs1375493	A	G	0.565077	TRUE	reported	igd	51.5544	ENSG00000085265	FCN1
0.0119098	3.02413e-12	31240	2	-0.083089	43561780	eqtl-a-ENSG00000085265	rs7563201	A	G	0.466469	TRUE	reported	igd	48.6688	ENSG00000085265	FCN1
0.0136344	1.58672e-16	26953	2	0.112482	43360065	eqtl-a-ENSG00000085265	rs28498283	T	A	0.254318	TRUE	reported	igd	68.0553	ENSG00000085265	FCN1
0.0133333	1.10609e-08	31569	3	-0.0761797	128323424	eqtl-a-ENSG00000085265	rs6782228	C	G	0.273721	TRUE	reported	igd	32.6419	ENSG00000085265	FCN1
0.0166392	2.0347e-17	30077	7	-0.141293	50370254	eqtl-a-ENSG00000085265	rs149007767	T	C	0.149708	TRUE	reported	igd	72.102	ENSG00000085265	FCN1
0.0146692	7.02182e-09	31569	9	0.0849421	113920599	eqtl-a-ENSG00000085265	rs12346772	G	A	0.20713	TRUE	reported	igd	33.5278	ENSG00000085265	FCN1
0.0195609	6.89763e-14	18950	9	-0.146503	137724371	eqtl-a-ENSG00000085265	rs7864699	C	T	0.102775	TRUE	reported	igd	56.0879	ENSG00000085265	FCN1
0.0490861	1.84969e-23	18403	9	-0.489908	137816268	eqtl-a-ENSG00000085265	rs79165034	A	G	0.0148184	TRUE	reported	igd	99.6013	ENSG00000085265	FCN1
0.0123328	1e-200	31678	9	0.637074	137766790	eqtl-a-ENSG00000085265	rs10858288	G	T	0.267338	TRUE	reported	igd	2668.27	ENSG00000085265	FCN1
0.0118276	7.61728e-71	23694	9	-0.210482	137872239	eqtl-a-ENSG00000085265	rs10776921	T	C	0.451635	TRUE	reported	igd	316.665	ENSG00000085265	FCN1
0.0146446	2.39508e-10	31569	16	0.0927543	86014881	eqtl-a-ENSG00000085265	rs11641016	G	C	0.207945	TRUE	reported	igd	40.113	ENSG00000085265	FCN1
0.0384269	2.91702e-09	24594	1	0.228113	92554283	eqtl-a-ENSG00000090382	rs34856868	A	G	0.0245314	TRUE	reported	igd	35.2366	ENSG00000090382	LYZ
0.0133337	1.72838e-08	31355	3	-0.0751634	128323424	eqtl-a-ENSG00000090382	rs6782228	C	G	0.273721	TRUE	reported	igd	31.7749	ENSG00000090382	LYZ
0.0166599	1.27119e-09	29863	7	-0.10114	50370254	eqtl-a-ENSG00000090382	rs149007767	T	C	0.149708	TRUE	reported	igd	36.8529	ENSG00000090382	LYZ
0.0120266	2.91938e-08	31355	8	-0.0667046	130613614	eqtl-a-ENSG00000090382	rs10098310	A	G	0.575007	TRUE	reported	igd	30.7608	ENSG00000090382	LYZ
0.0158338	2.04644e-103	31141	12	-0.341914	69828036	eqtl-a-ENSG00000090382	rs10784781	C	T	0.163508	TRUE	reported	igd	466.268	ENSG00000090382	LYZ
0.0166907	1.32404e-16	31355	12	-0.138052	70425310	eqtl-a-ENSG00000090382	rs2870889	G	T	0.148637	TRUE	reported	igd	68.4083	ENSG00000090382	LYZ
0.0439863	9.06358e-11	22764	12	0.285114	69506844	eqtl-a-ENSG00000090382	rs11837612	T	C	0.0186002	TRUE	reported	igd	42.0111	ENSG00000090382	LYZ
0.0337887	3.39782e-11	2003	12	0.223962	69724962	eqtl-a-ENSG00000090382	rs139321574	T	G	0.0319521	TRUE	reported	igd	43.8906	ENSG00000090382	LYZ
0.0327163	2.24905e-27	28922	12	-0.354605	70064301	eqtl-a-ENSG00000090382	rs142392948	G	A	0.0339761	TRUE	reported	igd	117.471	ENSG00000090382	LYZ
0.025135	1.77011e-199	19331	12	-0.757399	69642145	eqtl-a-ENSG00000090382	rs75737671	T	G	0.0557943	TRUE	reported	igd	907.918	ENSG00000090382	LYZ
0.0151113	1e-200	30688	12	0.77859	69614374	eqtl-a-ENSG00000090382	rs73141969	A	G	0.154412	TRUE	reported	igd	2654.52	ENSG00000090382	LYZ
0.0119848	2.51942e-12	31569	2	0.0839189	182323766	eqtl-a-ENSG00000100097	rs1375493	A	G	0.565077	TRUE	reported	igd	49.0265	ENSG00000100097	LGALS1
0.0240029	1.65181e-08	29452	3	0.135499	42906116	eqtl-a-ENSG00000100097	rs2228467	C	T	0.0656561	TRUE	reported	igd	31.8651	ENSG00000100097	LGALS1
0.0120541	5.21375e-09	31569	8	-0.0703994	130624105	eqtl-a-ENSG00000100097	rs1991866	C	G	0.582429	TRUE	reported	igd	34.1068	ENSG00000100097	LGALS1
0.0146642	5.1892e-11	31569	9	0.0962781	113920599	eqtl-a-ENSG00000100097	rs12346772	G	A	0.20713	TRUE	reported	igd	43.1033	ENSG00000100097	LGALS1
0.0119125	5.90473e-19	28418	12	0.10595	111884608	eqtl-a-ENSG00000100097	rs3184504	C	T	0.542056	TRUE	reported	igd	79.098	ENSG00000100097	LGALS1
0.0121836	1e-200	27187	22	-0.405828	38069305	eqtl-a-ENSG00000100097	rs62236671	A	G	0.330431	TRUE	reported	igd	1109.43	ENSG00000100097	LGALS1
0.0261891	1.2517e-58	28469	22	0.422799	38336203	eqtl-a-ENSG00000100097	rs141168043	T	G	0.0535821	TRUE	reported	igd	260.613	ENSG00000100097	LGALS1
0.0119638	2.78612e-55	31569	5	-0.187368	148200011	eqtl-a-ENSG00000100644	rs56330463	C	T	0.582097	TRUE	reported	igd	245.259	ENSG00000100644	HIF1A
0.0229944	3.29534e-16	31355	14	0.187685	61952839	eqtl-a-ENSG00000100644	rs17098514	C	A	0.0718417	TRUE	reported	igd	66.6173	ENSG00000100644	HIF1A
0.0286123	1.7342e-56	31483	14	-0.453124	62150735	eqtl-a-ENSG00000100644	rs111522409	G	A	0.0444941	TRUE	reported	igd	250.785	ENSG00000100644	HIF1A
0.0463112	5.33703e-14	25218	14	-0.348413	61944422	eqtl-a-ENSG00000100644	rs77899560	G	A	0.0167304	TRUE	reported	igd	56.5955	ENSG00000100644	HIF1A
0.0166086	7.04855e-29	30077	7	0.185211	50370254	eqtl-a-ENSG00000103569	rs149007767	T	C	0.149708	TRUE	reported	igd	124.348	ENSG00000103569	AQP9
0.0118564	5.16297e-62	31569	15	0.197029	58467742	eqtl-a-ENSG00000103569	rs2280198	G	C	0.446667	TRUE	reported	igd	276.139	ENSG00000103569	AQP9
0.012229	9.63607e-18	31185	17	0.104904	38156712	eqtl-a-ENSG00000103569	rs4794822	T	C	0.380161	TRUE	reported	igd	73.5825	ENSG00000103569	AQP9
0.0157224	3.07185e-13	30774	8	0.114635	26235017	eqtl-a-ENSG00000104765	rs7840859	G	A	0.172531	TRUE	reported	igd	53.158	ENSG00000104765	BNIP3L
0.0321868	2.04503e-17	30447	8	0.273308	26298562	eqtl-a-ENSG00000104765	rs28595197	T	C	0.0352624	TRUE	reported	igd	72.0976	ENSG00000104765	BNIP3L
0.0128924	3.73766e-14	30396	17	-0.0975905	33875262	eqtl-a-ENSG00000104765	rs8073060	A	T	0.305723	TRUE	reported	igd	57.2953	ENSG00000104765	BNIP3L
0.0120458	1.34307e-12	31569	5	-0.0854038	148200011	eqtl-a-ENSG00000105835	rs56330463	C	T	0.582097	TRUE	reported	igd	50.2638	ENSG00000105835	NAMPT
0.0123104	6.19298e-25	31560	7	-0.126951	105918922	eqtl-a-ENSG00000105835	rs3801267	T	A	0.63417	TRUE	reported	igd	106.341	ENSG00000105835	NAMPT
0.0122244	2.53169e-09	31231	7	-0.0728526	106072993	eqtl-a-ENSG00000105835	rs6968555	A	C	0.616398	TRUE	reported	igd	35.5146	ENSG00000105835	NAMPT
0.0119351	1.0781e-09	31684	17	0.0727732	38128648	eqtl-a-ENSG00000105835	rs3859192	T	C	0.455547	TRUE	reported	igd	37.1761	ENSG00000105835	NAMPT
0.0188289	7.31981e-90	30877	11	-0.37847	64645871	eqtl-a-ENSG00000110047	rs1211284	G	A	0.890977	TRUE	reported	igd	404.003	ENSG00000110047	EHD1
0.0119218	1.83021e-09	28418	12	-0.0716752	111865049	eqtl-a-ENSG00000110047	rs7310615	G	C	0.537476	TRUE	reported	igd	36.143	ENSG00000110047	EHD1
0.015204	1.5244e-08	31569	3	-0.0860346	71410012	eqtl-a-ENSG00000112394	rs10511017	C	T	0.188382	TRUE	reported	igd	32.0187	ENSG00000112394	SLC16A10
0.0124207	8.39073e-20	31569	4	0.11313	103508703	eqtl-a-ENSG00000112394	rs4648045	C	T	0.352599	TRUE	reported	igd	82.9537	ENSG00000112394	SLC16A10
0.0189406	1.16351e-09	29468	6	-0.115255	31353329	eqtl-a-ENSG00000112394	rs2596565	A	G	0.110749	TRUE	reported	igd	37.0256	ENSG00000112394	SLC16A10
0.0480958	5.93062e-14	24665	6	-0.361175	111479571	eqtl-a-ENSG00000112394	rs142427598	T	A	0.0154926	TRUE	reported	igd	56.3879	ENSG00000112394	SLC16A10
0.0142238	6.95024e-23	31569	22	0.140085	41757647	eqtl-a-ENSG00000112394	rs4822024	A	G	0.224124	TRUE	reported	igd	96.9894	ENSG00000112394	SLC16A10
0.0307892	1e-200	31161	2	1.16002	143616189	eqtl-a-ENSG00000115919	rs78289644	T	C	0.0351913	TRUE	reported	igd	1419.4	ENSG00000115919	KYNU
0.0119416	1.64097e-13	31684	2	0.0880702	182328214	eqtl-a-ENSG00000115919	rs2124440	A	G	0.550445	TRUE	reported	igd	54.3883	ENSG00000115919	KYNU
0.048435	1.91867e-119	21266	2	1.1255	143581413	eqtl-a-ENSG00000115919	rs191430559	T	G	0.0147613	TRUE	reported	igd	539.923	ENSG00000115919	KYNU
0.0120227	1.4042e-09	31300	2	-0.0727971	43721508	eqtl-a-ENSG00000115919	rs12478601	T	C	0.574604	TRUE	reported	igd	36.6603	ENSG00000115919	KYNU
0.0380754	4.617e-10	23601	2	0.237278	143291235	eqtl-a-ENSG00000115919	rs139376108	G	A	0.0249919	TRUE	reported	igd	38.8319	ENSG00000115919	KYNU
0.0370165	4.40382e-10	24805	2	0.230946	143741170	eqtl-a-ENSG00000115919	rs4609990	G	A	0.0264825	TRUE	reported	igd	38.922	ENSG00000115919	KYNU
0.0335741	1.59735e-16	25419	2	-0.276949	143459148	eqtl-a-ENSG00000115919	rs149129740	T	C	0.0323191	TRUE	reported	igd	68.0388	ENSG00000115919	KYNU
0.0120528	5.79389e-09	31569	5	-0.0701799	148200011	eqtl-a-ENSG00000115919	rs56330463	C	T	0.582097	TRUE	reported	igd	33.9017	ENSG00000115919	KYNU
0.0133443	6.26902e-15	30165	14	0.104064	103847287	eqtl-a-ENSG00000115919	rs8022179	A	T	0.727869	TRUE	reported	igd	60.8108	ENSG00000115919	KYNU
0.0131352	3.07001e-10	31298	1	0.0826916	156255456	eqtl-a-ENSG00000122694	rs6684514	A	G	0.287248	TRUE	reported	igd	39.6298	ENSG00000122694	GLIPR2
0.0137132	4.85177e-13	31569	5	0.0991383	173205318	eqtl-a-ENSG00000122694	rs2594836	A	G	0.749651	TRUE	reported	igd	52.261	ENSG00000122694	GLIPR2
0.0145868	2.96893e-15	27823	6	0.115122	42515791	eqtl-a-ENSG00000122694	rs16895831	T	C	0.209742	TRUE	reported	igd	62.2824	ENSG00000122694	GLIPR2
0.0165769	8.53493e-41	30077	7	-0.221705	50370254	eqtl-a-ENSG00000122694	rs149007767	T	C	0.149708	TRUE	reported	igd	178.861	ENSG00000122694	GLIPR2
0.0130858	2.72458e-21	31355	7	-0.123958	28724374	eqtl-a-ENSG00000122694	rs56388170	T	G	0.289189	TRUE	reported	igd	89.7265	ENSG00000122694	GLIPR2
0.0129838	3.49945e-126	31234	9	-0.310238	36148722	eqtl-a-ENSG00000122694	rs3739613	A	G	0.280821	TRUE	reported	igd	570.898	ENSG00000122694	GLIPR2
0.0327557	1.96925e-17	31234	9	0.278283	35963176	eqtl-a-ENSG00000122694	rs72729437	G	A	0.0340036	TRUE	reported	igd	72.1725	ENSG00000122694	GLIPR2
0.0146197	1e-200	31470	10	0.461852	70805373	eqtl-a-ENSG00000122862	rs10998535	T	C	0.191439	TRUE	reported	igd	997.932	ENSG00000122862	SRGN
0.0127065	2.56212e-28	31349	10	-0.140227	70841333	eqtl-a-ENSG00000122862	rs10998562	A	G	0.319786	TRUE	reported	igd	121.782	ENSG00000122862	SRGN
0.0255918	1.75428e-15	29622	12	-0.203649	54685880	eqtl-a-ENSG00000122862	rs35979828	T	C	0.0571059	TRUE	reported	igd	63.3189	ENSG00000122862	SRGN
0.0118966	3.87133e-09	31355	17	0.0700676	16170764	eqtl-a-ENSG00000122862	rs7210990	A	C	0.481977	TRUE	reported	igd	34.6865	ENSG00000122862	SRGN
0.0416424	1.04169e-08	26071	2	0.238357	152198953	eqtl-a-ENSG00000123610	rs193197864	G	A	0.0208135	TRUE	reported	igd	32.7605	ENSG00000123610	TNFAIP6
0.0113097	1e-200	31468	2	0.508276	152085984	eqtl-a-ENSG00000123610	rs10490523	G	A	0.412091	TRUE	reported	igd	2019.62	ENSG00000123610	TNFAIP6
0.0137638	8.43335e-60	31355	1	-0.224481	209823970	eqtl-a-ENSG00000123689	rs2076359	T	C	0.24218	TRUE	reported	igd	265.984	ENSG00000123689	G0S2
0.0178757	9.92202e-13	31240	1	-0.127483	209869456	eqtl-a-ENSG00000123689	rs74399656	T	C	0.126448	TRUE	reported	igd	50.857	ENSG00000123689	G0S2
0.0120273	3.19742e-22	31569	5	-0.116594	148200011	eqtl-a-ENSG00000123689	rs56330463	C	T	0.582097	TRUE	reported	igd	93.9699	ENSG00000123689	G0S2
0.0120439	1.23652e-13	31569	5	-0.0892811	148200011	eqtl-a-ENSG00000124731	rs56330463	C	T	0.582097	TRUE	reported	igd	54.9487	ENSG00000124731	TREM1
0.0125311	8.3946e-28	31355	6	0.136947	40932837	eqtl-a-ENSG00000124731	rs6920514	C	T	0.662196	TRUE	reported	igd	119.426	ENSG00000124731	TREM1
0.0175657	1e-200	31684	6	0.992719	41170494	eqtl-a-ENSG00000124731	rs7747296	C	A	0.895449	TRUE	reported	igd	3193.7	ENSG00000124731	TREM1
0.0117388	7.06318e-110	31567	6	0.261434	41290313	eqtl-a-ENSG00000124731	rs9471551	C	G	0.540767	TRUE	reported	igd	495.963	ENSG00000124731	TREM1
0.0166333	1.3213e-19	30077	7	-0.150671	50370254	eqtl-a-ENSG00000124731	rs149007767	T	C	0.149708	TRUE	reported	igd	82.0491	ENSG00000124731	TREM1
0.0158223	1.20143e-12	31569	9	-0.112419	127009395	eqtl-a-ENSG00000124731	rs55793580	T	C	0.169838	TRUE	reported	igd	50.4792	ENSG00000124731	TREM1
0.0120481	1.76799e-09	28418	12	-0.0725017	112059557	eqtl-a-ENSG00000124731	rs11065979	T	C	0.418831	TRUE	reported	igd	36.21	ENSG00000124731	TREM1
0.0133045	4.08696e-75	30434	4	-0.243983	75196513	eqtl-a-ENSG00000124882	rs58813617	C	G	0.26647	TRUE	reported	igd	336.274	ENSG00000124882	EREG
0.0127868	1.17861e-08	30551	5	0.0729216	59369794	eqtl-a-ENSG00000124882	rs1588265	G	A	0.316034	TRUE	reported	igd	32.5207	ENSG00000124882	EREG
0.0118842	4.51024e-16	30902	2	-0.0965459	113464709	eqtl-a-ENSG00000125538	rs6542082	G	A	0.481182	TRUE	reported	igd	65.9933	ENSG00000125538	IL1B
0.0120688	8.81008e-10	31684	4	-0.0739755	140795327	eqtl-a-ENSG00000125538	rs1531070	A	G	0.413713	TRUE	reported	igd	37.5682	ENSG00000125538	IL1B
0.0130026	3.51439e-10	31684	5	-0.0815811	179135815	eqtl-a-ENSG00000125538	rs6893300	A	C	0.297362	TRUE	reported	igd	39.3633	ENSG00000125538	IL1B
0.0266072	2.32916e-13	25735	6	-0.194985	144385777	eqtl-a-ENSG00000125538	rs149110519	T	C	0.0526158	TRUE	reported	igd	53.6995	ENSG00000125538	IL1B
0.0131067	2.57929e-11	31355	7	0.0874073	28724374	eqtl-a-ENSG00000125538	rs56388170	T	G	0.289189	TRUE	reported	igd	44.4714	ENSG00000125538	IL1B
0.0166237	3.11961e-23	30077	7	0.165055	50370254	eqtl-a-ENSG00000125538	rs149007767	T	C	0.149708	TRUE	reported	igd	98.5764	ENSG00000125538	IL1B
0.0155299	1.322e-08	31569	8	-0.0882581	61650831	eqtl-a-ENSG00000125538	rs7846314	T	A	0.178349	TRUE	reported	igd	32.2957	ENSG00000125538	IL1B
0.0197205	2.80996e-17	30165	14	-0.166719	35572163	eqtl-a-ENSG00000125538	rs111778408	A	G	0.100785	TRUE	reported	igd	71.467	ENSG00000125538	IL1B
0.0122127	7.76784e-27	31684	17	0.130981	38166879	eqtl-a-ENSG00000125538	rs8078723	C	T	0.379928	TRUE	reported	igd	115.018	ENSG00000125538	IL1B
0.0165951	6.20297e-34	8025	7	-0.201525	50370254	eqtl-a-ENSG00000126759	rs149007767	T	C	0.149708	TRUE	reported	igd	147.431	ENSG00000126759	CFP
0.0122664	6.7733e-23	25986	22	0.120837	39299472	eqtl-a-ENSG00000128383	rs2205966	G	C	0.627203	TRUE	reported	igd	97.0358	ENSG00000128383	APOBEC3A
0.0190421	1e-200	21566	22	-0.898453	39358037	eqtl-a-ENSG00000128383	rs12628403	C	A	0.09304	TRUE	reported	igd	2225.98	ENSG00000128383	APOBEC3A
0.0226186	2.10431e-08	25991	22	-0.126732	39306784	eqtl-a-ENSG00000128383	rs5757366	T	C	0.0746605	TRUE	reported	igd	31.3912	ENSG00000128383	APOBEC3A
0.0124456	4.04949e-18	9188	8	0.107997	142337790	eqtl-a-ENSG00000130066	rs6986779	T	C	0.349935	TRUE	reported	igd	75.283	ENSG00000130066	SAT1
0.0166593	7.68989e-10	24788	7	-0.102473	50370254	eqtl-a-ENSG00000131042	rs149007767	T	C	0.149708	TRUE	reported	igd	37.833	ENSG00000131042	LILRB2
0.0125265	2.5704e-107	25455	19	-0.275648	54769205	eqtl-a-ENSG00000131042	rs12984962	C	T	0.321847	TRUE	reported	igd	484.19	ENSG00000131042	LILRB2
0.0129967	4.73151e-13	31684	5	-0.0940025	179168097	eqtl-a-ENSG00000131669	rs17617068	C	T	0.297362	TRUE	reported	igd	52.3101	ENSG00000131669	NINJ1
0.0137188	1.72072e-10	31569	5	0.0875849	173205318	eqtl-a-ENSG00000131669	rs2594836	A	G	0.749651	TRUE	reported	igd	40.7567	ENSG00000131669	NINJ1
0.022158	7.71081e-13	31234	9	-0.158787	95976019	eqtl-a-ENSG00000131669	rs7026078	T	C	0.0779655	TRUE	reported	igd	51.3501	ENSG00000131669	NINJ1
0.0443865	3.57355e-13	27272	9	-0.322725	96638362	eqtl-a-ENSG00000131669	rs184123825	G	A	0.0182457	TRUE	reported	igd	52.8605	ENSG00000131669	NINJ1
0.0136705	1e-200	26955	9	-0.519933	95857333	eqtl-a-ENSG00000131669	rs13288200	G	A	0.22059	TRUE	reported	igd	1446.42	ENSG00000131669	NINJ1
0.0122749	2.24905e-106	17203	9	0.268902	95864623	eqtl-a-ENSG00000131669	rs7857595	T	C	0.650439	TRUE	reported	igd	479.846	ENSG00000131669	NINJ1
0.0120526	4.27977e-09	26494	5	-0.0707859	148200011	eqtl-a-ENSG00000133639	rs56330463	C	T	0.582097	TRUE	reported	igd	34.4905	ENSG00000133639	BTG1
0.0157242	3.40173e-33	26494	12	-0.188748	92525880	eqtl-a-ENSG00000133639	rs1032433	T	C	0.828905	TRUE	reported	igd	144.077	ENSG00000133639	BTG1
0.0204683	6.37089e-38	25431	3	0.26349	194256036	eqtl-a-ENSG00000133657	rs711987	G	A	0.907957	TRUE	reported	igd	165.703	ENSG00000133657	ATP13A3
0.0252217	4.07662e-13	25094	3	0.182933	194205215	eqtl-a-ENSG00000133657	rs6788835	G	T	0.058954	TRUE	reported	igd	52.6018	ENSG00000133657	ATP13A3
0.0127645	2.95121e-152	31683	3	-0.335497	5189539	eqtl-a-ENSG00000134108	rs11710404	G	A	0.293276	TRUE	reported	igd	690.784	ENSG00000134108	ARL8B
0.0122307	1.71554e-11	26609	3	-0.0822934	56849749	eqtl-a-ENSG00000136286	rs1354034	C	T	0.618137	TRUE	reported	igd	45.2684	ENSG00000136286	MYO1G
0.0375355	3.74111e-13	15889	7	0.27268	44962797	eqtl-a-ENSG00000136286	rs185647780	G	T	0.0257096	TRUE	reported	igd	52.7676	ENSG00000136286	MYO1G
0.013206	4.69245e-14	26486	7	0.0995785	44327076	eqtl-a-ENSG00000136286	rs7458821	C	T	0.281602	TRUE	reported	igd	56.8533	ENSG00000136286	MYO1G
0.0138317	1e-200	21995	7	0.5243	44998748	eqtl-a-ENSG00000136286	rs62461371	C	T	0.21373	TRUE	reported	igd	1436.71	ENSG00000136286	MYO1G
0.0120549	2.93833e-35	25002	7	-0.149367	45232650	eqtl-a-ENSG00000136286	rs1294914	A	G	0.405848	TRUE	reported	igd	153.514	ENSG00000136286	MYO1G
0.0119232	9.38966e-09	23343	12	0.0684568	111865049	eqtl-a-ENSG00000136286	rs7310615	G	C	0.537476	TRUE	reported	igd	32.9618	ENSG00000136286	MYO1G
0.0130913	3.59005e-31	31298	1	0.152013	156255456	eqtl-a-ENSG00000136689	rs6684514	A	G	0.287248	TRUE	reported	igd	134.824	ENSG00000136689	IL1RN
0.0119025	1.02471e-11	31553	2	-0.0809724	114157904	eqtl-a-ENSG00000136689	rs7590492	T	C	0.527816	TRUE	reported	igd	46.2775	ENSG00000136689	IL1RN
0.0178743	3.20848e-47	31567	2	0.257983	113867923	eqtl-a-ENSG00000136689	rs72950883	T	C	0.124849	TRUE	reported	igd	208.304	ENSG00000136689	IL1RN
0.0266232	1.38679e-09	25735	6	-0.161251	144385777	eqtl-a-ENSG00000136689	rs149110519	T	C	0.0526158	TRUE	reported	igd	36.6818	ENSG00000136689	IL1RN
0.0166571	1.1775e-10	30077	7	0.10731	50370254	eqtl-a-ENSG00000136689	rs149007767	T	C	0.149708	TRUE	reported	igd	41.5004	ENSG00000136689	IL1RN
0.015528	2.15591e-09	31569	8	-0.0929412	61650831	eqtl-a-ENSG00000136689	rs7846314	T	A	0.178349	TRUE	reported	igd	35.8227	ENSG00000136689	IL1RN
0.0218774	3.74111e-11	31684	17	-0.144695	4840868	eqtl-a-ENSG00000136689	rs1060431	A	G	0.0802172	TRUE	reported	igd	43.741	ENSG00000136689	IL1RN
0.0125444	2.76058e-13	31569	1	-0.0916468	156456301	eqtl-a-ENSG00000137801	rs3790455	T	C	0.660439	TRUE	reported	igd	53.3712	ENSG00000137801	THBS1
0.0123906	2.06728e-11	31355	3	0.0830308	187456594	eqtl-a-ENSG00000137801	rs3733018	C	A	0.64143	TRUE	reported	igd	44.902	ENSG00000137801	THBS1
0.0118571	1e-200	31684	3	0.36582	56849749	eqtl-a-ENSG00000137801	rs1354034	C	T	0.618137	TRUE	reported	igd	951.811	ENSG00000137801	THBS1
0.0266978	7.22537e-09	30031	5	0.154463	88180196	eqtl-a-ENSG00000137801	rs114694170	C	T	0.0523176	TRUE	reported	igd	33.471	ENSG00000137801	THBS1
0.0142512	9.69393e-32	31569	11	0.167071	243268	eqtl-a-ENSG00000137801	rs505404	G	T	0.222031	TRUE	reported	igd	137.427	ENSG00000137801	THBS1
0.0120739	9.98849e-16	31684	12	0.0969161	54712308	eqtl-a-ENSG00000137801	rs10876550	A	G	0.590064	TRUE	reported	igd	64.4272	ENSG00000137801	THBS1
0.0190061	6.41357e-16	30031	12	0.153595	122216910	eqtl-a-ENSG00000137801	rs11553699	G	A	0.10963	TRUE	reported	igd	65.3039	ENSG00000137801	THBS1
0.0113778	1e-200	31558	15	0.459338	39634303	eqtl-a-ENSG00000137801	rs1822105	C	T	0.431522	TRUE	reported	igd	1629.75	ENSG00000137801	THBS1
0.0121134	1e-200	31565	15	0.383068	39584031	eqtl-a-ENSG00000137801	rs10152469	G	T	0.65672	TRUE	reported	igd	999.982	ENSG00000137801	THBS1
0.0332902	1.44944e-26	31232	15	0.355116	39994050	eqtl-a-ENSG00000137801	rs72727034	A	G	0.0327828	TRUE	reported	igd	113.784	ENSG00000137801	THBS1
0.0155696	7.26942e-11	31484	17	0.101436	33923607	eqtl-a-ENSG00000137801	rs11653357	A	G	0.17703	TRUE	reported	igd	42.4426	ENSG00000137801	THBS1
0.0120211	1.86294e-25	31355	5	-0.125347	148200011	eqtl-a-ENSG00000141526	rs56330463	C	T	0.582097	TRUE	reported	igd	108.721	ENSG00000141526	SLC16A3
0.0171007	1.2839e-09	17914	17	-0.103791	79959779	eqtl-a-ENSG00000141526	rs72861716	A	C	0.140581	TRUE	reported	igd	36.8335	ENSG00000141526	SLC16A3
0.0123195	1e-200	22071	17	0.463837	80107566	eqtl-a-ENSG00000141526	rs55638685	C	G	0.305317	TRUE	reported	igd	1417.44	ENSG00000141526	SLC16A3
0.0118946	3.24041e-13	28089	12	0.0866405	111973358	eqtl-a-ENSG00000142227	rs597808	G	A	0.52377	TRUE	reported	igd	53.0532	ENSG00000142227	EMP3
0.0458912	2.26292e-08	28531	19	-0.256555	48840828	eqtl-a-ENSG00000142227	rs35970658	G	A	0.0170745	TRUE	reported	igd	31.2516	ENSG00000142227	EMP3
0.0351285	2.04597e-28	31065	19	-0.388384	48839201	eqtl-a-ENSG00000142227	rs8102550	C	T	0.029319	TRUE	reported	igd	122.229	ENSG00000142227	EMP3
0.0131875	2.58167e-88	31684	1	-0.262731	153335384	eqtl-a-ENSG00000143546	rs1560832	A	G	0.27222	TRUE	reported	igd	396.89	ENSG00000143546	S100A8
0.0190477	5.4325e-121	31684	1	0.445526	153357021	eqtl-a-ENSG00000143546	rs3006485	A	G	0.105021	TRUE	reported	igd	547.058	ENSG00000143546	S100A8
0.0118879	1.0184e-10	31200	3	0.0768448	188135783	eqtl-a-ENSG00000145287	rs12485444	A	T	0.509196	TRUE	reported	igd	41.7822	ENSG00000145287	PLAC8
0.0149304	6.45952e-26	27116	4	-0.157178	84167573	eqtl-a-ENSG00000145287	rs62303557	T	C	0.196141	TRUE	reported	igd	110.818	ENSG00000145287	PLAC8
0.0117637	4.10204e-88	31642	4	0.234093	84039314	eqtl-a-ENSG00000145287	rs10021035	G	C	0.46826	TRUE	reported	igd	395.969	ENSG00000145287	PLAC8
0.013097	1.80302e-21	24544	4	0.124626	84219635	eqtl-a-ENSG00000145287	rs4516708	T	A	0.711672	TRUE	reported	igd	90.5395	ENSG00000145287	PLAC8
0.0122175	1e-200	31684	6	0.433136	89781378	eqtl-a-ENSG00000146278	rs10080656	T	C	0.320869	TRUE	reported	igd	1256.77	ENSG00000146278	PNRC1
0.0388815	1.15659e-08	28226	6	-0.221858	89305194	eqtl-a-ENSG00000146278	rs80246080	T	C	0.0239514	TRUE	reported	igd	32.5562	ENSG00000146278	PNRC1
0.0122283	9.93574e-13	31684	3	-0.0872064	56849749	eqtl-a-ENSG00000147454	rs1354034	C	T	0.618137	TRUE	reported	igd	50.8554	ENSG00000147454	SLC25A37
0.0119134	3.2144e-11	31569	6	-0.0790642	139844429	eqtl-a-ENSG00000147454	rs590856	A	G	0.534498	TRUE	reported	igd	44.0414	ENSG00000147454	SLC25A37
0.0130955	2.33346e-84	27820	8	0.254858	23466838	eqtl-a-ENSG00000147454	rs7819409	T	C	0.279006	TRUE	reported	igd	378.723	ENSG00000147454	SLC25A37
0.0133699	2.12261e-10	27156	8	-0.0849272	23058458	eqtl-a-ENSG00000147454	rs6557629	G	A	0.271093	TRUE	reported	igd	40.3464	ENSG00000147454	SLC25A37
0.0114726	1e-200	31567	8	-0.437131	23408920	eqtl-a-ENSG00000147454	rs2928673	T	C	0.42275	TRUE	reported	igd	1451.68	ENSG00000147454	SLC25A37
0.0130282	1.50453e-17	30077	8	-0.111087	23618217	eqtl-a-ENSG00000147454	rs1196092	G	A	0.294156	TRUE	reported	igd	72.6991	ENSG00000147454	SLC25A37
0.0119623	1.56892e-15	31355	17	-0.0953548	33946107	eqtl-a-ENSG00000147454	rs225245	G	A	0.440335	TRUE	reported	igd	63.5372	ENSG00000147454	SLC25A37
0.01213	3.44112e-63	31470	3	0.203536	56849749	eqtl-a-ENSG00000148834	rs1354034	C	T	0.618137	TRUE	reported	igd	281.536	ENSG00000148834	GSTO1
0.0414449	1.30077e-81	26983	10	-0.793027	106179965	eqtl-a-ENSG00000148834	rs17828705	C	A	0.0205226	TRUE	reported	igd	366.102	ENSG00000148834	GSTO1
0.0126907	7.74462e-121	31470	10	0.296639	106022789	eqtl-a-ENSG00000148834	rs4925	A	C	0.304427	TRUE	reported	igd	546.333	ENSG00000148834	GSTO1
0.0124631	1.17171e-08	31569	3	-0.071086	101267385	eqtl-a-ENSG00000151726	rs13062095	C	T	0.350092	TRUE	reported	igd	32.5303	ENSG00000151726	ACSL1
0.0120554	2.94781e-14	31684	4	0.0916261	185704176	eqtl-a-ENSG00000151726	rs2046814	T	G	0.585178	TRUE	reported	igd	57.7627	ENSG00000151726	ACSL1
0.0130819	3.6116e-23	31355	7	-0.129695	28724374	eqtl-a-ENSG00000151726	rs56388170	T	G	0.289189	TRUE	reported	igd	98.2827	ENSG00000151726	ACSL1
0.0119275	1.09749e-13	31684	17	0.088606	38128648	eqtl-a-ENSG00000151726	rs3859192	T	C	0.455547	TRUE	reported	igd	55.1823	ENSG00000151726	ACSL1
0.0120459	1.43318e-12	31529	5	-0.085297	148200011	eqtl-a-ENSG00000155307	rs56330463	C	T	0.582097	TRUE	reported	igd	50.1374	ENSG00000155307	SAMSN1
0.0131023	2.03002e-13	31315	7	-0.0962587	28724374	eqtl-a-ENSG00000155307	rs56388170	T	G	0.289189	TRUE	reported	igd	53.9706	ENSG00000155307	SAMSN1
0.0118381	6.88018e-41	31528	21	0.158516	15930957	eqtl-a-ENSG00000155307	rs1882917	G	T	0.520005	TRUE	reported	igd	179.289	ENSG00000155307	SAMSN1
0.0119572	4.58427e-09	31644	21	-0.0700897	15964278	eqtl-a-ENSG00000155307	rs459526	T	C	0.553328	TRUE	reported	igd	34.3575	ENSG00000155307	SAMSN1
0.0295985	1.60631e-08	28213	21	-0.167223	16017449	eqtl-a-ENSG00000155307	rs73180530	T	C	0.0421169	TRUE	reported	igd	31.917	ENSG00000155307	SAMSN1
0.0117152	1e-200	14263	1	0.808905	161159147	eqtl-a-ENSG00000158869	rs4233366	T	C	0.261115	TRUE	reported	igd	4766.89	ENSG00000158869	FCER1G
0.0450096	2.31206e-13	9639	1	-0.329885	161383559	eqtl-a-ENSG00000158869	rs143135133	C	A	0.0177337	TRUE	reported	igd	53.7062	ENSG00000158869	FCER1G
0.0124996	2.12031e-28	14263	1	-0.138157	161210729	eqtl-a-ENSG00000158869	rs7530560	C	T	0.341182	TRUE	reported	igd	122.15	ENSG00000158869	FCER1G
0.0166159	3.91652e-26	13100	7	-0.1757	50370254	eqtl-a-ENSG00000158869	rs149007767	T	C	0.149708	TRUE	reported	igd	111.797	ENSG00000158869	FCER1G
0.0429522	1.47945e-12	21629	1	0.303955	92753336	eqtl-a-ENSG00000163131	rs141094656	C	T	0.0195137	TRUE	reported	igd	50.0735	ENSG00000163131	CTSS
0.0191043	3.30065e-81	30871	1	-0.364623	150364873	eqtl-a-ENSG00000163131	rs72696855	A	G	0.105811	TRUE	reported	igd	364.248	ENSG00000163131	CTSS
0.0115002	1e-200	25905	1	0.443372	150652420	eqtl-a-ENSG00000163131	rs2065901	A	T	0.412391	TRUE	reported	igd	1486.25	ENSG00000163131	CTSS
0.0119872	4.26383e-11	31569	2	0.0790494	182323766	eqtl-a-ENSG00000163131	rs1375493	A	G	0.565077	TRUE	reported	igd	43.4845	ENSG00000163131	CTSS
0.0119146	9.39291e-10	31240	2	-0.0729076	43561780	eqtl-a-ENSG00000163131	rs7563201	A	G	0.466469	TRUE	reported	igd	37.442	ENSG00000163131	CTSS
0.0133309	8.17975e-10	31569	3	-0.0818704	128323424	eqtl-a-ENSG00000163131	rs6782228	C	G	0.273721	TRUE	reported	igd	37.7144	ENSG00000163131	CTSS
0.0166484	6.09677e-14	30077	7	-0.124961	50370254	eqtl-a-ENSG00000163131	rs149007767	T	C	0.149708	TRUE	reported	igd	56.3346	ENSG00000163131	CTSS
0.0142767	1.1137e-09	31684	9	0.0869794	113915905	eqtl-a-ENSG00000163131	rs10980800	C	T	0.22312	TRUE	reported	igd	37.115	ENSG00000163131	CTSS
0.0188333	1e-200	31350	1	0.56991	153358685	eqtl-a-ENSG00000163220	rs11205279	T	C	0.10476	TRUE	reported	igd	915.655	ENSG00000163220	S100A9
0.0132647	7.05018e-68	31346	1	-0.230923	153334525	eqtl-a-ENSG00000163220	rs1560833	A	G	0.269983	TRUE	reported	igd	303.048	ENSG00000163220	S100A9
0.0121908	8.70964e-11	31300	2	0.0790905	27730940	eqtl-a-ENSG00000165029	rs1260326	C	T	0.611153	TRUE	reported	igd	42.0878	ENSG00000165029	ABCA1
0.0129946	4.46786e-14	31684	5	-0.0980635	179168097	eqtl-a-ENSG00000165029	rs17617068	C	T	0.297362	TRUE	reported	igd	56.9458	ENSG00000165029	ABCA1
0.0198701	7.10608e-09	31569	8	0.115018	19860460	eqtl-a-ENSG00000165029	rs79236614	G	C	0.0993847	TRUE	reported	igd	33.5046	ENSG00000165029	ABCA1
0.0126148	3.73379e-08	31684	9	0.0694191	107600168	eqtl-a-ENSG00000165029	rs2515602	G	A	0.333045	TRUE	reported	igd	30.281	ENSG00000165029	ABCA1
0.0305844	7.48859e-13	31237	9	-0.21929	107891888	eqtl-a-ENSG00000165029	rs59179413	G	A	0.0392745	TRUE	reported	igd	51.4055	ENSG00000165029	ABCA1
0.0140301	4.04017e-51	31684	9	-0.211007	107686405	eqtl-a-ENSG00000165029	rs2487052	T	C	0.230035	TRUE	reported	igd	226.175	ENSG00000165029	ABCA1
0.0151775	1.25864e-35	31684	9	0.18909	107869834	eqtl-a-ENSG00000165029	rs4743805	A	G	0.187117	TRUE	reported	igd	155.206	ENSG00000165029	ABCA1
0.016739	8.54811e-10	31300	11	0.102682	116648917	eqtl-a-ENSG00000165029	rs964184	C	G	0.852011	TRUE	reported	igd	37.6272	ENSG00000165029	ABCA1
0.0125834	5.60286e-09	31684	11	-0.0733374	61603510	eqtl-a-ENSG00000165029	rs174576	A	C	0.336221	TRUE	reported	igd	33.9647	ENSG00000165029	ABCA1
0.0149706	2.44568e-17	17978	11	-0.126806	309508	eqtl-a-ENSG00000165029	rs741738	A	G	0.195461	TRUE	reported	igd	71.7386	ENSG00000165029	ABCA1
0.0127719	1.61065e-12	31569	16	0.0902298	56990716	eqtl-a-ENSG00000165029	rs247617	A	C	0.316679	TRUE	reported	igd	49.907	ENSG00000165029	ABCA1
0.0137219	4.39491e-09	31569	5	0.0805267	173205318	eqtl-a-ENSG00000166825	rs2594836	A	G	0.749651	TRUE	reported	igd	34.4369	ENSG00000166825	ANPEP
0.0265988	2.55741e-15	25735	6	-0.210413	144385777	eqtl-a-ENSG00000166825	rs149110519	T	C	0.0526158	TRUE	reported	igd	62.573	ENSG00000166825	ANPEP
0.0131043	1.83063e-12	31355	7	-0.0923434	28724374	eqtl-a-ENSG00000166825	rs56388170	T	G	0.289189	TRUE	reported	igd	49.6542	ENSG00000166825	ANPEP
0.0255031	3.87614e-37	29836	12	-0.324726	54685880	eqtl-a-ENSG00000166825	rs35979828	T	C	0.0571059	TRUE	reported	igd	162.113	ENSG00000166825	ANPEP
0.0295685	1.36301e-66	24051	15	-0.509717	90304789	eqtl-a-ENSG00000166825	rs117083635	A	G	0.0413944	TRUE	reported	igd	297.142	ENSG00000166825	ANPEP
0.0099969	1e-200	26132	15	-0.770293	90352611	eqtl-a-ENSG00000166825	rs11073890	G	A	0.522273	TRUE	reported	igd	5936.74	ENSG00000166825	ANPEP
0.037574	9.25763e-64	23048	15	0.633403	90356582	eqtl-a-ENSG00000166825	rs117465795	A	G	0.0252323	TRUE	reported	igd	284.15	ENSG00000166825	ANPEP
0.0473201	4.55135e-09	21286	15	-0.277424	90345066	eqtl-a-ENSG00000166825	rs113788492	C	T	0.0160385	TRUE	reported	igd	34.3681	ENSG00000166825	ANPEP
0.0179557	1e-200	28588	15	0.75513	90361705	eqtl-a-ENSG00000166825	rs4932250	A	G	0.109663	TRUE	reported	igd	1768.51	ENSG00000166825	ANPEP
0.0295976	5.5552e-12	22284	19	0.203951	4559474	eqtl-a-ENSG00000167680	rs16992439	G	A	0.042071	TRUE	reported	igd	47.4788	ENSG00000167680	SEMA6B
0.0266159	2.58941e-11	25735	6	-0.177477	144385777	eqtl-a-ENSG00000167703	rs149110519	T	C	0.0526158	TRUE	reported	igd	44.4599	ENSG00000167703	SLC43A2
0.0166599	1.25539e-09	30077	7	-0.101174	50370254	eqtl-a-ENSG00000167703	rs149007767	T	C	0.149708	TRUE	reported	igd	36.8777	ENSG00000167703	SLC43A2
0.0131053	5.40132e-12	31355	7	0.090357	28724374	eqtl-a-ENSG00000167703	rs56388170	T	G	0.289189	TRUE	reported	igd	47.5337	ENSG00000167703	SLC43A2
0.0151223	4.4157e-22	23991	17	-0.146095	1519775	eqtl-a-ENSG00000167703	rs3809800	A	G	0.189971	TRUE	reported	igd	93.3252	ENSG00000167703	SLC43A2
0.0118986	1.07325e-18	18998	17	-0.105032	1491377	eqtl-a-ENSG00000167703	rs8075750	C	G	0.534152	TRUE	reported	igd	77.9123	ENSG00000167703	SLC43A2
0.0170451	1.26824e-26	28493	11	-0.182035	61712131	eqtl-a-ENSG00000167996	rs2727261	C	T	0.85924	TRUE	reported	igd	114.046	ENSG00000167996	FTH1
0.0267369	1e-200	28273	11	-0.841741	61769814	eqtl-a-ENSG00000167996	rs111605165	A	G	0.0486703	TRUE	reported	igd	991.07	ENSG00000167996	FTH1
0.0158294	7.86647e-10	31569	9	-0.097313	127009395	eqtl-a-ENSG00000168461	rs55793580	T	C	0.169838	TRUE	reported	igd	37.7907	ENSG00000168461	RAB31
0.0118983	2.97331e-08	31569	17	-0.0659511	16170764	eqtl-a-ENSG00000168461	rs7210990	A	C	0.481977	TRUE	reported	igd	30.7218	ENSG00000168461	RAB31
0.0155618	2.13919e-10	31185	17	0.0988348	33944055	eqtl-a-ENSG00000168461	rs16971217	G	C	0.177288	TRUE	reported	igd	40.3341	ENSG00000168461	RAB31
0.0119464	1e-200	31569	18	-0.466056	9850581	eqtl-a-ENSG00000168461	rs479032	A	G	0.661093	TRUE	reported	igd	1521.86	ENSG00000168461	RAB31
0.0137406	6.70301e-09	31566	18	-0.0796693	9889669	eqtl-a-ENSG00000168461	rs1784554	A	G	0.249349	TRUE	reported	igd	33.6158	ENSG00000168461	RAB31
0.0126173	5.44252e-43	31684	18	-0.173427	9629316	eqtl-a-ENSG00000168461	rs682431	G	T	0.325567	TRUE	reported	igd	188.918	ENSG00000168461	RAB31
0.0120198	1.86294e-90	27641	18	0.242419	9702461	eqtl-a-ENSG00000168461	rs599108	G	T	0.391917	TRUE	reported	igd	406.731	ENSG00000168461	RAB31
0.013752	6.57355e-50	14261	15	-0.204267	66628874	eqtl-a-ENSG00000169032	rs11637949	G	A	0.243923	TRUE	reported	igd	220.599	ENSG00000169032	MAP2K1
0.0120337	7.4131e-13	25646	2	0.0863023	85794297	eqtl-a-ENSG00000169429	rs10187424	C	T	0.420816	TRUE	reported	igd	51.4295	ENSG00000169429	CXCL8
0.0220191	6.57658e-179	24595	4	0.627988	74572039	eqtl-a-ENSG00000169429	rs1951703	C	T	0.925346	TRUE	reported	igd	813.333	ENSG00000169429	CXCL8
0.0119464	3.5148e-73	25527	4	0.216167	74631066	eqtl-a-ENSG00000169429	rs10010970	C	T	0.413854	TRUE	reported	igd	327.394	ENSG00000169429	CXCL8
0.0120507	4.75445e-10	25531	5	-0.0750399	148200011	eqtl-a-ENSG00000169429	rs56330463	C	T	0.582097	TRUE	reported	igd	38.7727	ENSG00000169429	CXCL8
0.0265204	9.86507e-34	19697	6	-0.321043	144385777	eqtl-a-ENSG00000169429	rs149110519	T	C	0.0526158	TRUE	reported	igd	146.529	ENSG00000169429	CXCL8
0.0122848	6.33753e-09	25531	7	0.0713426	28277107	eqtl-a-ENSG00000169429	rs2158799	G	C	0.625845	TRUE	reported	igd	33.7231	ENSG00000169429	CXCL8
0.0130393	1.75186e-43	25317	7	0.180296	28724374	eqtl-a-ENSG00000169429	rs56388170	T	G	0.289189	TRUE	reported	igd	191.174	ENSG00000169429	CXCL8
0.0129985	2.12178e-11	25531	10	-0.0870547	99144154	eqtl-a-ENSG00000169429	rs11189181	G	A	0.297492	TRUE	reported	igd	44.8502	ENSG00000169429	CXCL8
0.0255963	2.18223e-14	23798	12	-0.195535	54685880	eqtl-a-ENSG00000169429	rs35979828	T	C	0.0571059	TRUE	reported	igd	58.3523	ENSG00000169429	CXCL8
0.0117337	1.42397e-95	25531	17	0.243392	16170764	eqtl-a-ENSG00000169429	rs7210990	A	C	0.481977	TRUE	reported	igd	430.238	ENSG00000169429	CXCL8
0.0152342	1.00462e-124	31470	1	-0.36187	26601570	eqtl-a-ENSG00000169442	rs11577318	G	A	0.178699	TRUE	reported	igd	564.207	ENSG00000169442	CD52
0.0268534	1.39959e-22	28870	1	-0.26257	26447976	eqtl-a-ENSG00000169442	rs78395193	G	A	0.051439	TRUE	reported	igd	95.6008	ENSG00000169442	CD52
0.0439937	2.70078e-08	26007	1	-0.244587	26633185	eqtl-a-ENSG00000169442	rs149176316	A	G	0.0186087	TRUE	reported	igd	30.9067	ENSG00000169442	CD52
0.0140905	9.81974e-13	31470	1	0.100506	26116076	eqtl-a-ENSG00000169442	rs807253	A	G	0.768744	TRUE	reported	igd	50.8749	ENSG00000169442	CD52
0.0120454	7.70016e-13	31355	5	0.086322	148200011	eqtl-a-ENSG00000169554	rs56330463	C	T	0.582097	TRUE	reported	igd	51.3538	ENSG00000169554	ZEB2
0.0119029	7.66796e-09	27875	12	0.0687465	111973358	eqtl-a-ENSG00000169554	rs597808	G	A	0.52377	TRUE	reported	igd	33.3553	ENSG00000169554	ZEB2
0.0113203	1e-200	26231	6	0.449457	2857442	eqtl-a-ENSG00000170542	rs389260	C	T	0.463287	TRUE	reported	igd	1576.26	ENSG00000170542	SERPINB9
0.015991	2.92685e-12	26125	6	-0.111637	2711003	eqtl-a-ENSG00000170542	rs3926503	G	A	0.834588	TRUE	reported	igd	48.734	ENSG00000170542	SERPINB9
0.0145274	3.33887e-38	26449	6	-0.187736	2919316	eqtl-a-ENSG00000170542	rs62391515	C	T	0.209974	TRUE	reported	igd	166.988	ENSG00000170542	SERPINB9
0.0155269	7.86647e-10	31185	8	-0.0954517	61650831	eqtl-a-ENSG00000171049	rs7846314	T	A	0.178349	TRUE	reported	igd	37.7894	ENSG00000171049	FPR2
0.0122388	1.77133e-13	31300	17	0.0901402	38166879	eqtl-a-ENSG00000171049	rs8078723	C	T	0.379928	TRUE	reported	igd	54.2415	ENSG00000171049	FPR2
0.0118943	2.30659e-10	31185	17	0.0754028	16170764	eqtl-a-ENSG00000171049	rs7210990	A	C	0.481977	TRUE	reported	igd	40.1855	ENSG00000171049	FPR2
0.0114382	1e-200	30847	19	0.440292	52253150	eqtl-a-ENSG00000171049	rs4802858	C	T	0.5705	TRUE	reported	igd	1481.62	ENSG00000171049	FPR2
0.0500899	8.46058e-55	19566	19	-0.780916	52271669	eqtl-a-ENSG00000171049	rs117354798	A	G	0.0140777	TRUE	reported	igd	243.032	ENSG00000171049	FPR2
0.0480711	1.47435e-11	9491	19	-0.324489	52357931	eqtl-a-ENSG00000171049	rs62107462	G	A	0.0155208	TRUE	reported	igd	45.5554	ENSG00000171049	FPR2
0.0131006	1.10408e-185	31184	19	0.380723	52298815	eqtl-a-ENSG00000171049	rs11084122	A	G	0.264938	TRUE	reported	igd	844.516	ENSG00000171049	FPR2
0.0293897	3.17658e-09	25388	19	0.174057	52616063	eqtl-a-ENSG00000171049	rs12982727	T	C	0.0427357	TRUE	reported	igd	35.0718	ENSG00000171049	FPR2
0.018611	1.46386e-47	30518	19	0.269616	52162859	eqtl-a-ENSG00000171049	rs2902879	G	A	0.886301	TRUE	reported	igd	209.857	ENSG00000171049	FPR2
0.0165985	1.1749e-32	29863	7	0.197536	50370254	eqtl-a-ENSG00000171051	rs149007767	T	C	0.149708	TRUE	reported	igd	141.62	ENSG00000171051	FPR1
0.0124825	9.69617e-11	31355	8	0.0807816	23450510	eqtl-a-ENSG00000171051	rs950893	G	A	0.34727	TRUE	reported	igd	41.8788	ENSG00000171051	FPR1
0.0182188	4.37421e-11	31355	19	0.120073	52177917	eqtl-a-ENSG00000171051	rs2198167	T	C	0.878954	TRUE	reported	igd	43.4334	ENSG00000171051	FPR1
0.013719	1e-200	30757	19	0.545981	52250216	eqtl-a-ENSG00000171051	rs5030878	G	A	0.784214	TRUE	reported	igd	1583.73	ENSG00000171051	FPR1
0.0420546	8.32914e-14	26884	19	0.313942	52513095	eqtl-a-ENSG00000171051	rs143540765	C	A	0.0203651	TRUE	reported	igd	55.7236	ENSG00000171051	FPR1
0.0122731	1.97606e-83	30687	19	0.237506	52234080	eqtl-a-ENSG00000171051	rs11667394	G	A	0.355398	TRUE	reported	igd	374.466	ENSG00000171051	FPR1
0.0157246	3.60164e-52	31351	19	-0.238993	52348957	eqtl-a-ENSG00000171051	rs12610031	G	A	0.169781	TRUE	reported	igd	230.985	ENSG00000171051	FPR1
0.0119752	2.52232e-17	31569	2	0.101392	182323766	eqtl-a-ENSG00000173391	rs1375493	A	G	0.565077	TRUE	reported	igd	71.6827	ENSG00000173391	OLR1
0.0122713	1.84842e-22	31569	6	-0.119643	159496713	eqtl-a-ENSG00000173391	rs629326	T	G	0.62781	TRUE	reported	igd	95.053	ENSG00000173391	OLR1
0.0155127	1.40281e-15	31569	8	-0.12387	61650831	eqtl-a-ENSG00000173391	rs7846314	T	A	0.178349	TRUE	reported	igd	63.7573	ENSG00000173391	OLR1
0.0182871	4.59092e-22	28587	9	0.176599	131466489	eqtl-a-ENSG00000173391	rs13289095	T	G	0.119513	TRUE	reported	igd	93.2516	ENSG00000173391	OLR1
0.0123333	2.45923e-12	31679	12	0.0863995	10320202	eqtl-a-ENSG00000173391	rs11053653	T	A	0.63389	TRUE	reported	igd	49.0723	ENSG00000173391	OLR1
0.0132905	1.88408e-12	31300	22	-0.0936025	32265903	eqtl-a-ENSG00000173391	rs1012068	G	T	0.276034	TRUE	reported	igd	49.598	ENSG00000173391	OLR1
0.0120314	4.28746e-20	31569	5	-0.110458	148200011	eqtl-a-ENSG00000178726	rs56330463	C	T	0.582097	TRUE	reported	igd	84.2819	ENSG00000178726	THBD
0.0129951	8.35603e-14	31684	5	-0.0970034	179135815	eqtl-a-ENSG00000178726	rs6893300	A	C	0.297362	TRUE	reported	igd	55.7169	ENSG00000178726	THBD
0.016508	7.20775e-67	30077	7	-0.285181	50370254	eqtl-a-ENSG00000178726	rs149007767	T	C	0.149708	TRUE	reported	igd	298.417	ENSG00000178726	THBD
0.0185135	1e-200	31684	20	0.80327	23078996	eqtl-a-ENSG00000178726	rs844813	T	C	0.898512	TRUE	reported	igd	1882.43	ENSG00000178726	THBD
0.0157129	7.20825e-09	31681	7	-0.090913	47854956	eqtl-a-ENSG00000183696	rs17545564	T	C	0.1731	TRUE	reported	igd	33.4743	ENSG00000183696	UPP1
0.0112471	1e-200	31684	7	-0.481149	48102911	eqtl-a-ENSG00000183696	rs2686796	T	C	0.454094	TRUE	reported	igd	1830	ENSG00000183696	UPP1
0.0253774	1.29539e-16	31350	7	0.209975	48223146	eqtl-a-ENSG00000183696	rs36156082	A	G	0.0581161	TRUE	reported	igd	68.4563	ENSG00000183696	UPP1
0.0118864	1.47096e-17	28089	12	-0.101382	111973358	eqtl-a-ENSG00000183696	rs597808	G	A	0.52377	TRUE	reported	igd	72.7428	ENSG00000183696	UPP1
0.0119093	1.58179e-09	14263	7	0.071882	128580680	eqtl-a-ENSG00000186407	rs3807306	T	G	0.470244	TRUE	reported	igd	36.4256	ENSG00000186407	CD300E
0.0132418	1.13841e-17	14258	17	-0.113338	72570276	eqtl-a-ENSG00000186407	rs1719476	A	G	0.721414	TRUE	reported	igd	73.2481	ENSG00000186407	CD300E
0.0268491	3.19213e-09	10333	17	0.158987	72750455	eqtl-a-ENSG00000186407	rs76698216	C	A	0.0516896	TRUE	reported	igd	35.0574	ENSG00000186407	CD300E
0.0478715	2.63937e-19	9565	17	0.430025	72613003	eqtl-a-ENSG00000186407	rs76314686	T	C	0.0156132	TRUE	reported	igd	80.6757	ENSG00000186407	CD300E
0.0165223	8.74984e-125	14260	17	-0.392563	72653890	eqtl-a-ENSG00000186407	rs72847193	C	A	0.146125	TRUE	reported	igd	564.439	ENSG00000186407	CD300E
0.0429665	1.83202e-10	21415	1	0.273907	92753336	eqtl-a-ENSG00000197249	rs141094656	C	T	0.0195137	TRUE	reported	igd	40.6355	ENSG00000197249	SERPINA1
0.0256159	1.392e-09	29622	12	0.155142	54685880	eqtl-a-ENSG00000197249	rs35979828	T	C	0.0571059	TRUE	reported	igd	36.6784	ENSG00000197249	SERPINA1
0.0228444	2.80543e-114	29944	14	-0.519035	94848305	eqtl-a-ENSG00000197249	rs56320514	A	G	0.0704461	TRUE	reported	igd	516.184	ENSG00000197249	SERPINA1
0.0115471	1e-200	30560	14	0.582377	94854852	eqtl-a-ENSG00000197249	rs6575424	T	C	0.342212	TRUE	reported	igd	2543.51	ENSG00000197249	SERPINA1
0.0120941	3.95731e-14	26459	14	-0.0914592	94460529	eqtl-a-ENSG00000197249	rs11844114	T	A	0.406218	TRUE	reported	igd	57.184	ENSG00000197249	SERPINA1
0.0377126	4.05135e-17	25133	14	-0.317212	94982057	eqtl-a-ENSG00000197249	rs117068684	T	C	0.0254292	TRUE	reported	igd	70.7443	ENSG00000197249	SERPINA1
0.011927	8.23379e-09	31469	17	-0.0687425	38143548	eqtl-a-ENSG00000197249	rs4065321	T	C	0.539612	TRUE	reported	igd	33.217	ENSG00000197249	SERPINA1
0.0166529	2.8688e-12	30077	7	0.116305	50370254	eqtl-a-ENSG00000197766	rs149007767	T	C	0.149708	TRUE	reported	igd	48.774	ENSG00000197766	CFD
0.0171243	8.08537e-11	19216	19	-0.111291	1030956	eqtl-a-ENSG00000197766	rs7256075	C	G	0.859946	TRUE	reported	igd	42.2327	ENSG00000197766	CFD
0.0191932	1e-200	22110	19	1.0254	896506	eqtl-a-ENSG00000197766	rs2965285	G	A	0.0876724	TRUE	reported	igd	2853.99	ENSG00000197766	CFD
0.0120099	5.59114e-29	14351	19	0.134172	903857	eqtl-a-ENSG00000197766	rs10412459	T	C	0.581016	TRUE	reported	igd	124.791	ENSG00000197766	CFD
0.0246206	9.26616e-16	21659	19	-0.197856	817783	eqtl-a-ENSG00000197766	rs10426534	T	C	0.0620176	TRUE	reported	igd	64.5745	ENSG00000197766	CFD
0.0209403	1e-200	20542	19	0.935695	850299	eqtl-a-ENSG00000197766	rs10413889	A	G	0.0766471	TRUE	reported	igd	1996.46	ENSG00000197766	CFD
0.0265994	3.43479e-15	10586	6	-0.209441	144385777	eqtl-a-ENSG00000198814	rs149110519	T	C	0.0526158	TRUE	reported	igd	61.9866	ENSG00000198814	GK
0.015823	2.19989e-12	14263	9	-0.111093	127009395	eqtl-a-ENSG00000213145	rs55793580	T	C	0.169838	TRUE	reported	igd	49.2873	ENSG00000213145	CRIP1
0.011892	1.31039e-14	11496	12	0.0916266	111973358	eqtl-a-ENSG00000213145	rs597808	G	A	0.52377	TRUE	reported	igd	59.3551	ENSG00000213145	CRIP1
0.0127485	2.25736e-96	5502	4	0.265566	185776767	eqtl-a-ENSG00000251230	rs10021050	C	T	0.696328	TRUE	reported	igd	433.779	ENSG00000251230	MIR3945HG
0.016865	1.79721e-15	5502	4	0.134155	185707459	eqtl-a-ENSG00000251230	rs77308816	T	G	0.145015	TRUE	reported	igd	63.2533	ENSG00000251230	MIR3945HG
0.0122494	4.98632e-08	5502	17	0.0667839	38166879	eqtl-a-ENSG00000251230	rs8078723	C	T	0.379928	TRUE	reported	igd	29.7137	ENSG00000251230	MIR3945HG

## Sheet: Table S4 outcome data
Table S4. The outcome data after selection.
SNP	chr	pos	beta.outcome	se.outcome	samplesize.outcome	pval.outcome	eaf.outcome	effect_allele.outcome	other_allele.outcome	outcome	id.outcome	originalname.outcome	outcome.deprecated	mr_keep.outcome	data_source.outcome	proxy.outcome	target_snp.outcome	proxy_snp.outcome	target_a1.outcome	target_a2.outcome	proxy_a1.outcome	proxy_a2.outcome
rs1560832	1	153335384	-0.0148	0.0179	NA	0.408	0.2803	A	G	Hyperplasia of prostate || id:finn-b-N14_PROSTHYPERPLA	finn-b-N14_PROSTHYPERPLA	Hyperplasia of prostate	Hyperplasia of prostate || ||	TRUE	igd	NA	NA	NA	NA	NA	NA	NA
rs149176316	1	26633185	-0.1737	0.0869	NA	0.0456205	0.008696	A	G	Hyperplasia of prostate || id:finn-b-N14_PROSTHYPERPLA	finn-b-N14_PROSTHYPERPLA	Hyperplasia of prostate	Hyperplasia of prostate || ||	TRUE	igd	NA	NA	NA	NA	NA	NA	NA
rs3006485	1	153357021	0.0219	0.0277	NA	0.4302	0.09107	A	G	Hyperplasia of prostate || id:finn-b-N14_PROSTHYPERPLA	finn-b-N14_PROSTHYPERPLA	Hyperplasia of prostate	Hyperplasia of prostate || ||	TRUE	igd	NA	NA	NA	NA	NA	NA	NA
rs35180943	1	186802791	-0.0108	0.0186	NA	0.5595	0.2443	A	G	Hyperplasia of prostate || id:finn-b-N14_PROSTHYPERPLA	finn-b-N14_PROSTHYPERPLA	Hyperplasia of prostate	Hyperplasia of prostate || ||	TRUE	igd	NA	NA	NA	NA	NA	NA	NA
rs2076359	1	209823970	0.0007	0.0189	NA	0.9689	0.233	T	C	Hyperplasia of prostate || id:finn-b-N14_PROSTHYPERPLA	finn-b-N14_PROSTHYPERPLA	Hyperplasia of prostate	Hyperplasia of prostate || ||	TRUE	igd	NA	NA	NA	NA	NA	NA	NA
rs10490523	2	152085984	0.011	0.0165	NA	0.5062	0.3742	G	A	Hyperplasia of prostate || id:finn-b-N14_PROSTHYPERPLA	finn-b-N14_PROSTHYPERPLA	Hyperplasia of prostate	Hyperplasia of prostate || ||	TRUE	igd	NA	NA	NA	NA	NA	NA	NA
rs12485444	3	188135783	-0.0261	0.0161	NA	0.1053	0.4754	A	T	Hyperplasia of prostate || id:finn-b-N14_PROSTHYPERPLA	finn-b-N14_PROSTHYPERPLA	Hyperplasia of prostate	Hyperplasia of prostate || ||	TRUE	igd	NA	NA	NA	NA	NA	NA	NA
rs193197864	2	152198953	0.0449	0.0615	NA	0.4654	0.01695	G	A	Hyperplasia of prostate || id:finn-b-N14_PROSTHYPERPLA	finn-b-N14_PROSTHYPERPLA	Hyperplasia of prostate	Hyperplasia of prostate || ||	TRUE	igd	NA	NA	NA	NA	NA	NA	NA
rs6782228	3	128323424	0.0197	0.0174	NA	0.2576	0.2988	C	G	Hyperplasia of prostate || id:finn-b-N14_PROSTHYPERPLA	finn-b-N14_PROSTHYPERPLA	Hyperplasia of prostate	Hyperplasia of prostate || ||	TRUE	igd	NA	NA	NA	NA	NA	NA	NA
rs78289644	2	143616189	-0.0448	0.0403	NA	0.2661	0.04092	T	C	Hyperplasia of prostate || id:finn-b-N14_PROSTHYPERPLA	finn-b-N14_PROSTHYPERPLA	Hyperplasia of prostate	Hyperplasia of prostate || ||	TRUE	igd	NA	NA	NA	NA	NA	NA	NA
rs4233366	1	161159147	0.0114	0.0178	NA	0.52	0.2824	T	C	Hyperplasia of prostate || id:finn-b-N14_PROSTHYPERPLA	finn-b-N14_PROSTHYPERPLA	Hyperplasia of prostate	Hyperplasia of prostate || ||	TRUE	igd	NA	NA	NA	NA	NA	NA	NA
rs11653357	17	33923607	-0.0032	0.021	NA	0.8773	0.1726	A	G	Hyperplasia of prostate || id:finn-b-N14_PROSTHYPERPLA	finn-b-N14_PROSTHYPERPLA	Hyperplasia of prostate	Hyperplasia of prostate || ||	TRUE	igd	NA	NA	NA	NA	NA	NA	NA
rs7210990	17	16170764	0.0264	0.0159	NA	0.0954289	0.5038	A	C	Hyperplasia of prostate || id:finn-b-N14_PROSTHYPERPLA	finn-b-N14_PROSTHYPERPLA	Hyperplasia of prostate	Hyperplasia of prostate || ||	TRUE	igd	NA	NA	NA	NA	NA	NA	NA
rs8073060	17	33875262	-0.0183	0.0186	NA	0.3239	0.2427	A	T	Hyperplasia of prostate || id:finn-b-N14_PROSTHYPERPLA	finn-b-N14_PROSTHYPERPLA	Hyperplasia of prostate	Hyperplasia of prostate || ||	TRUE	igd	NA	NA	NA	NA	NA	NA	NA
rs3859192	17	38128648	0.007	0.0161	NA	0.6659	0.4506	T	C	Hyperplasia of prostate || id:finn-b-N14_PROSTHYPERPLA	finn-b-N14_PROSTHYPERPLA	Hyperplasia of prostate	Hyperplasia of prostate || ||	TRUE	igd	NA	NA	NA	NA	NA	NA	NA
rs12610031	19	52348957	-0.0126	0.021	NA	0.548001	0.1747	G	A	Hyperplasia of prostate || id:finn-b-N14_PROSTHYPERPLA	finn-b-N14_PROSTHYPERPLA	Hyperplasia of prostate	Hyperplasia of prostate || ||	TRUE	igd	NA	NA	NA	NA	NA	NA	NA
rs62107462	19	52357931	-0.1446	0.1313	NA	0.2709	0.003897	G	A	Hyperplasia of prostate || id:finn-b-N14_PROSTHYPERPLA	finn-b-N14_PROSTHYPERPLA	Hyperplasia of prostate	Hyperplasia of prostate || ||	TRUE	igd	NA	NA	NA	NA	NA	NA	NA
rs2965285	19	896506	-0.0427	0.0327	NA	0.1923	0.06481	G	A	Hyperplasia of prostate || id:finn-b-N14_PROSTHYPERPLA	finn-b-N14_PROSTHYPERPLA	Hyperplasia of prostate	Hyperplasia of prostate || ||	TRUE	igd	NA	NA	NA	NA	NA	NA	NA
rs117465795	15	90356582	0.0358	0.0323	NA	0.2686	0.06861	A	G	Hyperplasia of prostate || id:finn-b-N14_PROSTHYPERPLA	finn-b-N14_PROSTHYPERPLA	Hyperplasia of prostate	Hyperplasia of prostate || ||	TRUE	igd	NA	NA	NA	NA	NA	NA	NA
rs599108	18	9702461	-0.0029	0.0161	NA	0.8592	0.5077	G	T	Hyperplasia of prostate || id:finn-b-N14_PROSTHYPERPLA	finn-b-N14_PROSTHYPERPLA	Hyperplasia of prostate	Hyperplasia of prostate || ||	TRUE	igd	NA	NA	NA	NA	NA	NA	NA
rs11844114	14	94460529	0.015	0.0164	NA	0.3576	0.3998	T	A	Hyperplasia of prostate || id:finn-b-N14_PROSTHYPERPLA	finn-b-N14_PROSTHYPERPLA	Hyperplasia of prostate	Hyperplasia of prostate || ||	TRUE	igd	NA	NA	NA	NA	NA	NA	NA
rs13289095	9	131466489	0.0033	0.0259	NA	0.8987	0.1059	T	G	Hyperplasia of prostate || id:finn-b-N14_PROSTHYPERPLA	finn-b-N14_PROSTHYPERPLA	Hyperplasia of prostate	Hyperplasia of prostate || ||	TRUE	igd	NA	NA	NA	NA	NA	NA	NA
rs7864699	9	137724371	0.0109	0.0275	NA	0.691399	0.09807	C	T	Hyperplasia of prostate || id:finn-b-N14_PROSTHYPERPLA	finn-b-N14_PROSTHYPERPLA	Hyperplasia of prostate	Hyperplasia of prostate || ||	TRUE	igd	NA	NA	NA	NA	NA	NA	NA
rs79165034	9	137816268	0.185	0.1231	NA	0.133	0.004336	A	G	Hyperplasia of prostate || id:finn-b-N14_PROSTHYPERPLA	finn-b-N14_PROSTHYPERPLA	Hyperplasia of prostate	Hyperplasia of prostate || ||	TRUE	igd	NA	NA	NA	NA	NA	NA	NA
rs134975	22	50936324	-0.0291	0.0171	NA	0.0891107	0.6703	C	T	Hyperplasia of prostate || id:finn-b-N14_PROSTHYPERPLA	finn-b-N14_PROSTHYPERPLA	Hyperplasia of prostate	Hyperplasia of prostate || ||	TRUE	igd	NA	NA	NA	NA	NA	NA	NA
rs7288050	22	51062718	0.0086	0.016	NA	0.5904	0.5091	T	C	Hyperplasia of prostate || id:finn-b-N14_PROSTHYPERPLA	finn-b-N14_PROSTHYPERPLA	Hyperplasia of prostate	Hyperplasia of prostate || ||	TRUE	igd	NA	NA	NA	NA	NA	NA	NA
rs114421347	6	15151423	0.0066	0.0375	NA	0.8595	0.04687	T	C	Hyperplasia of prostate || id:finn-b-N14_PROSTHYPERPLA	finn-b-N14_PROSTHYPERPLA	Hyperplasia of prostate	Hyperplasia of prostate || ||	TRUE	igd	NA	NA	NA	NA	NA	NA	NA
rs113532504	6	15195682	-0.0322	0.029	NA	0.2659	0.08342	T	C	Hyperplasia of prostate || id:finn-b-N14_PROSTHYPERPLA	finn-b-N14_PROSTHYPERPLA	Hyperplasia of prostate	Hyperplasia of prostate || ||	TRUE	igd	NA	NA	NA	NA	NA	NA	NA
rs2046814	4	185704176	-0.0147	0.0165	NA	0.3709	0.6142	T	G	Hyperplasia of prostate || id:finn-b-N14_PROSTHYPERPLA	finn-b-N14_PROSTHYPERPLA	Hyperplasia of prostate	Hyperplasia of prostate || ||	TRUE	igd	NA	NA	NA	NA	NA	NA	NA
rs77308816	4	185707459	-0.0346	0.0258	NA	0.1801	0.1075	T	G	Hyperplasia of prostate || id:finn-b-N14_PROSTHYPERPLA	finn-b-N14_PROSTHYPERPLA	Hyperplasia of prostate	Hyperplasia of prostate || ||	TRUE	igd	NA	NA	NA	NA	NA	NA	NA
rs10021050	4	185776767	-0.0162	0.0184	NA	0.3776	0.7404	C	T	Hyperplasia of prostate || id:finn-b-N14_PROSTHYPERPLA	finn-b-N14_PROSTHYPERPLA	Hyperplasia of prostate	Hyperplasia of prostate || ||	TRUE	igd	NA	NA	NA	NA	NA	NA	NA
rs7967655	12	8069058	0.027	0.023	NA	0.2401	0.8604	A	G	Hyperplasia of prostate || id:finn-b-N14_PROSTHYPERPLA	finn-b-N14_PROSTHYPERPLA	Hyperplasia of prostate	Hyperplasia of prostate || ||	TRUE	igd	NA	NA	NA	NA	NA	NA	NA
rs149007767	7	50370254	-0.0181	0.0201	NA	0.3685	0.2047	T	C	Hyperplasia of prostate || id:finn-b-N14_PROSTHYPERPLA	finn-b-N14_PROSTHYPERPLA	Hyperplasia of prostate	Hyperplasia of prostate || ||	TRUE	igd	NA	NA	NA	NA	NA	NA	NA
rs7819409	8	23466838	0.029	0.017	NA	0.0884993	0.3239	T	C	Hyperplasia of prostate || id:finn-b-N14_PROSTHYPERPLA	finn-b-N14_PROSTHYPERPLA	Hyperplasia of prostate	Hyperplasia of prostate || ||	TRUE	igd	NA	NA	NA	NA	NA	NA	NA
rs950893	8	23450510	-0.0874	0.0167	NA	1.77501e-07	0.3562	G	A	Hyperplasia of prostate || id:finn-b-N14_PROSTHYPERPLA	finn-b-N14_PROSTHYPERPLA	Hyperplasia of prostate	Hyperplasia of prostate || ||	TRUE	igd	NA	NA	NA	NA	NA	NA	NA
rs3926503	6	2711003	-0.0127	0.0221	NA	0.5647	0.8449	G	A	Hyperplasia of prostate || id:finn-b-N14_PROSTHYPERPLA	finn-b-N14_PROSTHYPERPLA	Hyperplasia of prostate	Hyperplasia of prostate || ||	TRUE	igd	NA	NA	NA	NA	NA	NA	NA
rs389260	6	2857442	-0.0122	0.0171	NA	0.4772	0.3237	C	T	Hyperplasia of prostate || id:finn-b-N14_PROSTHYPERPLA	finn-b-N14_PROSTHYPERPLA	Hyperplasia of prostate	Hyperplasia of prostate || ||	TRUE	igd	NA	NA	NA	NA	NA	NA	NA
rs7458821	7	44327076	-0.0348	0.0189	NA	0.0651899	0.2358	C	T	Hyperplasia of prostate || id:finn-b-N14_PROSTHYPERPLA	finn-b-N14_PROSTHYPERPLA	Hyperplasia of prostate	Hyperplasia of prostate || ||	TRUE	igd	NA	NA	NA	NA	NA	NA	NA
rs6968555	7	106072993	0.0288	0.0168	NA	0.0859508	0.65	A	C	Hyperplasia of prostate || id:finn-b-N14_PROSTHYPERPLA	finn-b-N14_PROSTHYPERPLA	Hyperplasia of prostate	Hyperplasia of prostate || ||	TRUE	igd	NA	NA	NA	NA	NA	NA	NA
rs629326	6	159496713	0.0039	0.0169	NA	0.8158	0.6641	T	G	Hyperplasia of prostate || id:finn-b-N14_PROSTHYPERPLA	finn-b-N14_PROSTHYPERPLA	Hyperplasia of prostate	Hyperplasia of prostate || ||	TRUE	igd	NA	NA	NA	NA	NA	NA	NA
rs12346772	9	113920599	0.0314	0.0192	NA	0.1016	0.2226	G	A	Hyperplasia of prostate || id:finn-b-N14_PROSTHYPERPLA	finn-b-N14_PROSTHYPERPLA	Hyperplasia of prostate	Hyperplasia of prostate || ||	TRUE	igd	NA	NA	NA	NA	NA	NA	NA
rs7026078	9	95976019	0.009	0.048	NA	0.8519	0.02785	T	C	Hyperplasia of prostate || id:finn-b-N14_PROSTHYPERPLA	finn-b-N14_PROSTHYPERPLA	Hyperplasia of prostate	Hyperplasia of prostate || ||	TRUE	igd	NA	NA	NA	NA	NA	NA	NA
rs2487052	9	107686405	0.0185	0.0181	NA	0.3075	0.2691	T	C	Hyperplasia of prostate || id:finn-b-N14_PROSTHYPERPLA	finn-b-N14_PROSTHYPERPLA	Hyperplasia of prostate	Hyperplasia of prostate || ||	TRUE	igd	NA	NA	NA	NA	NA	NA	NA
rs165530	10	17281756	0.015	0.0186	NA	0.4223	0.7564	C	A	Hyperplasia of prostate || id:finn-b-N14_PROSTHYPERPLA	finn-b-N14_PROSTHYPERPLA	Hyperplasia of prostate	Hyperplasia of prostate || ||	TRUE	igd	NA	NA	NA	NA	NA	NA	NA
rs11065979	12	112059557	-0.0317	0.0164	NA	0.0526502	0.3839	T	C	Hyperplasia of prostate || id:finn-b-N14_PROSTHYPERPLA	finn-b-N14_PROSTHYPERPLA	Hyperplasia of prostate	Hyperplasia of prostate || ||	TRUE	igd	NA	NA	NA	NA	NA	NA	NA
rs56388170	7	28724374	-0.001	0.0178	NA	0.9569	0.2827	T	G	Hyperplasia of prostate || id:finn-b-N14_PROSTHYPERPLA	finn-b-N14_PROSTHYPERPLA	Hyperplasia of prostate	Hyperplasia of prostate || ||	TRUE	igd	NA	NA	NA	NA	NA	NA	NA
rs17545564	7	47854956	-0.0136	0.0184	NA	0.4598	0.2552	T	C	Hyperplasia of prostate || id:finn-b-N14_PROSTHYPERPLA	finn-b-N14_PROSTHYPERPLA	Hyperplasia of prostate	Hyperplasia of prostate || ||	TRUE	igd	NA	NA	NA	NA	NA	NA	NA
rs507230	11	35129172	-0.0128	0.0161	NA	0.4259	0.4592	A	G	Hyperplasia of prostate || id:finn-b-N14_PROSTHYPERPLA	finn-b-N14_PROSTHYPERPLA	Hyperplasia of prostate	Hyperplasia of prostate || ||	TRUE	igd	NA	NA	NA	NA	NA	NA	NA
rs7846314	8	61650831	-0.0021	0.0201	NA	0.9147	0.1934	T	A	Hyperplasia of prostate || id:finn-b-N14_PROSTHYPERPLA	finn-b-N14_PROSTHYPERPLA	Hyperplasia of prostate	Hyperplasia of prostate || ||	TRUE	igd	NA	NA	NA	NA	NA	NA	NA
rs12478601	2	43721508	-0.0031	0.016	NA	0.8456	0.5305	T	C	Hyperplasia of prostate || id:finn-b-N14_PROSTHYPERPLA	finn-b-N14_PROSTHYPERPLA	Hyperplasia of prostate	Hyperplasia of prostate || ||	TRUE	igd	NA	NA	NA	NA	NA	NA	NA
rs62182083	2	219201193	0.0014	0.0249	NA	0.9564	0.1191	A	T	Hyperplasia of prostate || id:finn-b-N14_PROSTHYPERPLA	finn-b-N14_PROSTHYPERPLA	Hyperplasia of prostate	Hyperplasia of prostate || ||	TRUE	igd	NA	NA	NA	NA	NA	NA	NA
rs7590263	2	28645802	0.006	0.016	NA	0.7086	0.519	T	C	Hyperplasia of prostate || id:finn-b-N14_PROSTHYPERPLA	finn-b-N14_PROSTHYPERPLA	Hyperplasia of prostate	Hyperplasia of prostate || ||	TRUE	igd	NA	NA	NA	NA	NA	NA	NA
rs11710404	3	5189539	0.0279	0.017	NA	0.1009	0.3322	G	A	Hyperplasia of prostate || id:finn-b-N14_PROSTHYPERPLA	finn-b-N14_PROSTHYPERPLA	Hyperplasia of prostate	Hyperplasia of prostate || ||	TRUE	igd	NA	NA	NA	NA	NA	NA	NA
rs58813617	4	75196513	0.0082	0.0176	NA	0.6387	0.2954	C	G	Hyperplasia of prostate || id:finn-b-N14_PROSTHYPERPLA	finn-b-N14_PROSTHYPERPLA	Hyperplasia of prostate	Hyperplasia of prostate || ||	TRUE	igd	NA	NA	NA	NA	NA	NA	NA
rs12037836	1	186966849	0.0083	0.0162	NA	0.6072	0.5815	C	T	Hyperplasia of prostate || id:finn-b-N14_PROSTHYPERPLA	finn-b-N14_PROSTHYPERPLA	Hyperplasia of prostate	Hyperplasia of prostate || ||	TRUE	igd	NA	NA	NA	NA	NA	NA	NA
rs1560833	1	153334525	-0.0143	0.0179	NA	0.4248	0.2803	A	G	Hyperplasia of prostate || id:finn-b-N14_PROSTHYPERPLA	finn-b-N14_PROSTHYPERPLA	Hyperplasia of prostate	Hyperplasia of prostate || ||	TRUE	igd	NA	NA	NA	NA	NA	NA	NA
rs3790455	1	156456301	-0.0118	0.0161	NA	0.4645	0.5821	T	C	Hyperplasia of prostate || id:finn-b-N14_PROSTHYPERPLA	finn-b-N14_PROSTHYPERPLA	Hyperplasia of prostate	Hyperplasia of prostate || ||	TRUE	igd	NA	NA	NA	NA	NA	NA	NA
rs7616903	3	141618833	-0.07	0.0253	NA	0.00577896	0.1094	A	G	Hyperplasia of prostate || id:finn-b-N14_PROSTHYPERPLA	finn-b-N14_PROSTHYPERPLA	Hyperplasia of prostate	Hyperplasia of prostate || ||	TRUE	igd	NA	NA	NA	NA	NA	NA	NA
rs11577318	1	26601570	0.0054	0.0194	NA	0.780301	0.2139	G	A	Hyperplasia of prostate || id:finn-b-N14_PROSTHYPERPLA	finn-b-N14_PROSTHYPERPLA	Hyperplasia of prostate	Hyperplasia of prostate || ||	TRUE	igd	NA	NA	NA	NA	NA	NA	NA
rs10980800	9	113915905	0.0342	0.019	NA	0.0724403	0.2276	C	T	Hyperplasia of prostate || id:finn-b-N14_PROSTHYPERPLA	finn-b-N14_PROSTHYPERPLA	Hyperplasia of prostate	Hyperplasia of prostate || ||	TRUE	igd	NA	NA	NA	NA	NA	NA	NA
rs10776921	9	137872239	0.0247	0.0162	NA	0.1275	0.4345	T	C	Hyperplasia of prostate || id:finn-b-N14_PROSTHYPERPLA	finn-b-N14_PROSTHYPERPLA	Hyperplasia of prostate	Hyperplasia of prostate || ||	TRUE	igd	NA	NA	NA	NA	NA	NA	NA
rs142427598	6	111479571	-0.0859	0.0875	NA	0.3262	0.008396	T	A	Hyperplasia of prostate || id:finn-b-N14_PROSTHYPERPLA	finn-b-N14_PROSTHYPERPLA	Hyperplasia of prostate	Hyperplasia of prostate || ||	TRUE	igd	NA	NA	NA	NA	NA	NA	NA
rs80246080	6	89305194	0.0039	0.0475	NA	0.9338	0.03043	T	C	Hyperplasia of prostate || id:finn-b-N14_PROSTHYPERPLA	finn-b-N14_PROSTHYPERPLA	Hyperplasia of prostate	Hyperplasia of prostate || ||	TRUE	igd	NA	NA	NA	NA	NA	NA	NA
rs160666	6	2774052	-0.0378	0.0169	NA	0.0252203	0.3404	C	A	Hyperplasia of prostate || id:finn-b-N14_PROSTHYPERPLA	finn-b-N14_PROSTHYPERPLA	Hyperplasia of prostate	Hyperplasia of prostate || ||	TRUE	igd	NA	NA	NA	NA	NA	NA	NA
rs2158799	7	28277107	0.0044	0.0161	NA	0.7857	0.5425	G	C	Hyperplasia of prostate || id:finn-b-N14_PROSTHYPERPLA	finn-b-N14_PROSTHYPERPLA	Hyperplasia of prostate	Hyperplasia of prostate || ||	TRUE	igd	NA	NA	NA	NA	NA	NA	NA
rs2686796	7	48102911	-0.0062	0.016	NA	0.696101	0.4564	T	C	Hyperplasia of prostate || id:finn-b-N14_PROSTHYPERPLA	finn-b-N14_PROSTHYPERPLA	Hyperplasia of prostate	Hyperplasia of prostate || ||	TRUE	igd	NA	NA	NA	NA	NA	NA	NA
rs4648045	4	103508703	0.0056	0.0164	NA	0.7319	0.3733	C	T	Hyperplasia of prostate || id:finn-b-N14_PROSTHYPERPLA	finn-b-N14_PROSTHYPERPLA	Hyperplasia of prostate	Hyperplasia of prostate || ||	TRUE	igd	NA	NA	NA	NA	NA	NA	NA
rs10876550	12	54712308	0.0073	0.017	NA	0.6689	0.6774	A	G	Hyperplasia of prostate || id:finn-b-N14_PROSTHYPERPLA	finn-b-N14_PROSTHYPERPLA	Hyperplasia of prostate	Hyperplasia of prostate || ||	TRUE	igd	NA	NA	NA	NA	NA	NA	NA
rs10998562	10	70841333	0.0238	0.0184	NA	0.1953	0.251	A	G	Hyperplasia of prostate || id:finn-b-N14_PROSTHYPERPLA	finn-b-N14_PROSTHYPERPLA	Hyperplasia of prostate	Hyperplasia of prostate || ||	TRUE	igd	NA	NA	NA	NA	NA	NA	NA
rs11205279	1	153358685	0.0219	0.0277	NA	0.4282	0.09106	T	C	Hyperplasia of prostate || id:finn-b-N14_PROSTHYPERPLA	finn-b-N14_PROSTHYPERPLA	Hyperplasia of prostate	Hyperplasia of prostate || ||	TRUE	igd	NA	NA	NA	NA	NA	NA	NA
rs142392948	12	70064301	0.0022	0.0411	NA	0.9574	0.03913	G	A	Hyperplasia of prostate || id:finn-b-N14_PROSTHYPERPLA	finn-b-N14_PROSTHYPERPLA	Hyperplasia of prostate	Hyperplasia of prostate || ||	TRUE	igd	NA	NA	NA	NA	NA	NA	NA
rs2870889	12	70425310	-0.0234	0.0215	NA	0.2776	0.1648	G	T	Hyperplasia of prostate || id:finn-b-N14_PROSTHYPERPLA	finn-b-N14_PROSTHYPERPLA	Hyperplasia of prostate	Hyperplasia of prostate || ||	TRUE	igd	NA	NA	NA	NA	NA	NA	NA
rs10784781	12	69828036	0.0045	0.0202	NA	0.8252	0.1972	C	T	Hyperplasia of prostate || id:finn-b-N14_PROSTHYPERPLA	finn-b-N14_PROSTHYPERPLA	Hyperplasia of prostate	Hyperplasia of prostate || ||	TRUE	igd	NA	NA	NA	NA	NA	NA	NA
rs6557629	8	23058458	-0.0162	0.0188	NA	0.3898	0.2357	G	A	Hyperplasia of prostate || id:finn-b-N14_PROSTHYPERPLA	finn-b-N14_PROSTHYPERPLA	Hyperplasia of prostate	Hyperplasia of prostate || ||	TRUE	igd	NA	NA	NA	NA	NA	NA	NA
rs149110519	6	144385777	-0.0375	0.0496	NA	0.449	0.02712	T	C	Hyperplasia of prostate || id:finn-b-N14_PROSTHYPERPLA	finn-b-N14_PROSTHYPERPLA	Hyperplasia of prostate	Hyperplasia of prostate || ||	TRUE	igd	NA	NA	NA	NA	NA	NA	NA
rs1196092	8	23618217	0.0171	0.0189	NA	0.3655	0.2368	G	A	Hyperplasia of prostate || id:finn-b-N14_PROSTHYPERPLA	finn-b-N14_PROSTHYPERPLA	Hyperplasia of prostate	Hyperplasia of prostate || ||	TRUE	igd	NA	NA	NA	NA	NA	NA	NA
rs10998535	10	70805373	-0.022	0.0193	NA	0.2552	0.2193	T	C	Hyperplasia of prostate || id:finn-b-N14_PROSTHYPERPLA	finn-b-N14_PROSTHYPERPLA	Hyperplasia of prostate	Hyperplasia of prostate || ||	TRUE	igd	NA	NA	NA	NA	NA	NA	NA
rs11073890	15	90352611	0.0187	0.0161	NA	0.2461	0.498	G	A	Hyperplasia of prostate || id:finn-b-N14_PROSTHYPERPLA	finn-b-N14_PROSTHYPERPLA	Hyperplasia of prostate	Hyperplasia of prostate || ||	TRUE	igd	NA	NA	NA	NA	NA	NA	NA
rs76698216	17	72750455	-0.1208	0.0447	NA	0.00688906	0.03348	C	A	Hyperplasia of prostate || id:finn-b-N14_PROSTHYPERPLA	finn-b-N14_PROSTHYPERPLA	Hyperplasia of prostate	Hyperplasia of prostate || ||	TRUE	igd	NA	NA	NA	NA	NA	NA	NA
rs1719476	17	72570276	-0.0138	0.0175	NA	0.4328	0.7096	A	G	Hyperplasia of prostate || id:finn-b-N14_PROSTHYPERPLA	finn-b-N14_PROSTHYPERPLA	Hyperplasia of prostate	Hyperplasia of prostate || ||	TRUE	igd	NA	NA	NA	NA	NA	NA	NA
rs72861716	17	79959779	0.0237	0.0215	NA	0.2708	0.1686	A	C	Hyperplasia of prostate || id:finn-b-N14_PROSTHYPERPLA	finn-b-N14_PROSTHYPERPLA	Hyperplasia of prostate	Hyperplasia of prostate || ||	TRUE	igd	NA	NA	NA	NA	NA	NA	NA
rs682431	18	9629316	-0.0199	0.018	NA	0.2705	0.2662	G	T	Hyperplasia of prostate || id:finn-b-N14_PROSTHYPERPLA	finn-b-N14_PROSTHYPERPLA	Hyperplasia of prostate	Hyperplasia of prostate || ||	TRUE	igd	NA	NA	NA	NA	NA	NA	NA
rs17828705	10	106179965	0.2362	0.0739	NA	0.00139499	0.01164	C	A	Hyperplasia of prostate || id:finn-b-N14_PROSTHYPERPLA	finn-b-N14_PROSTHYPERPLA	Hyperplasia of prostate	Hyperplasia of prostate || ||	TRUE	igd	NA	NA	NA	NA	NA	NA	NA
rs927335	11	35250518	-0.0159	0.0167	NA	0.3391	0.3522	T	A	Hyperplasia of prostate || id:finn-b-N14_PROSTHYPERPLA	finn-b-N14_PROSTHYPERPLA	Hyperplasia of prostate	Hyperplasia of prostate || ||	TRUE	igd	NA	NA	NA	NA	NA	NA	NA
rs741738	11	309508	0.003	0.0204	NA	0.8819	0.1886	A	G	Hyperplasia of prostate || id:finn-b-N14_PROSTHYPERPLA	finn-b-N14_PROSTHYPERPLA	Hyperplasia of prostate	Hyperplasia of prostate || ||	TRUE	igd	NA	NA	NA	NA	NA	NA	NA
rs73141969	12	69614374	-0.0079	0.0201	NA	0.696299	0.1996	A	G	Hyperplasia of prostate || id:finn-b-N14_PROSTHYPERPLA	finn-b-N14_PROSTHYPERPLA	Hyperplasia of prostate	Hyperplasia of prostate || ||	TRUE	igd	NA	NA	NA	NA	NA	NA	NA
rs424971	16	85946450	0.0039	0.016	NA	0.8091	0.4622	C	T	Hyperplasia of prostate || id:finn-b-N14_PROSTHYPERPLA	finn-b-N14_PROSTHYPERPLA	Hyperplasia of prostate	Hyperplasia of prostate || ||	TRUE	igd	NA	NA	NA	NA	NA	NA	NA
rs3809800	17	1519775	0.0075	0.0199	NA	0.7065	0.2011	A	G	Hyperplasia of prostate || id:finn-b-N14_PROSTHYPERPLA	finn-b-N14_PROSTHYPERPLA	Hyperplasia of prostate	Hyperplasia of prostate || ||	TRUE	igd	NA	NA	NA	NA	NA	NA	NA
rs73180530	21	16017449	-0.0485	0.0401	NA	0.2265	0.04214	T	C	Hyperplasia of prostate || id:finn-b-N14_PROSTHYPERPLA	finn-b-N14_PROSTHYPERPLA	Hyperplasia of prostate	Hyperplasia of prostate || ||	TRUE	igd	NA	NA	NA	NA	NA	NA	NA
rs77526211	13	40974023	0.0461	0.0336	NA	0.1706	0.06016	A	G	Hyperplasia of prostate || id:finn-b-N14_PROSTHYPERPLA	finn-b-N14_PROSTHYPERPLA	Hyperplasia of prostate	Hyperplasia of prostate || ||	TRUE	igd	NA	NA	NA	NA	NA	NA	NA
rs1822105	15	39634303	0.0138	0.0161	NA	0.3893	0.4605	C	T	Hyperplasia of prostate || id:finn-b-N14_PROSTHYPERPLA	finn-b-N14_PROSTHYPERPLA	Hyperplasia of prostate	Hyperplasia of prostate || ||	TRUE	igd	NA	NA	NA	NA	NA	NA	NA
rs143657796	22	50419197	0.0126	0.0394	NA	0.7493	0.04453	T	C	Hyperplasia of prostate || id:finn-b-N14_PROSTHYPERPLA	finn-b-N14_PROSTHYPERPLA	Hyperplasia of prostate	Hyperplasia of prostate || ||	TRUE	igd	NA	NA	NA	NA	NA	NA	NA
rs12984962	19	54769205	0.0058	0.0175	NA	0.7424	0.2918	C	T	Hyperplasia of prostate || id:finn-b-N14_PROSTHYPERPLA	finn-b-N14_PROSTHYPERPLA	Hyperplasia of prostate	Hyperplasia of prostate || ||	TRUE	igd	NA	NA	NA	NA	NA	NA	NA
rs2902879	19	52162859	-0.0208	0.0251	NA	0.4075	0.8853	G	A	Hyperplasia of prostate || id:finn-b-N14_PROSTHYPERPLA	finn-b-N14_PROSTHYPERPLA	Hyperplasia of prostate	Hyperplasia of prostate || ||	TRUE	igd	NA	NA	NA	NA	NA	NA	NA
rs11667394	19	52234080	0.0286	0.0165	NA	0.0823607	0.3731	G	A	Hyperplasia of prostate || id:finn-b-N14_PROSTHYPERPLA	finn-b-N14_PROSTHYPERPLA	Hyperplasia of prostate	Hyperplasia of prostate || ||	TRUE	igd	NA	NA	NA	NA	NA	NA	NA
rs5030878	19	52250216	0.0098	0.02	NA	0.6256	0.805	G	A	Hyperplasia of prostate || id:finn-b-N14_PROSTHYPERPLA	finn-b-N14_PROSTHYPERPLA	Hyperplasia of prostate	Hyperplasia of prostate || ||	TRUE	igd	NA	NA	NA	NA	NA	NA	NA
rs1882917	21	15930957	-0.0057	0.016	NA	0.723401	0.5288	G	T	Hyperplasia of prostate || id:finn-b-N14_PROSTHYPERPLA	finn-b-N14_PROSTHYPERPLA	Hyperplasia of prostate	Hyperplasia of prostate || ||	TRUE	igd	NA	NA	NA	NA	NA	NA	NA
rs143135133	1	161383559	-0.127	0.1004	NA	0.2058	0.006764	C	A	Hyperplasia of prostate || id:finn-b-N14_PROSTHYPERPLA	finn-b-N14_PROSTHYPERPLA	Hyperplasia of prostate	Hyperplasia of prostate || ||	TRUE	igd	NA	NA	NA	NA	NA	NA	NA
rs689470	1	186641058	0.0992	0.0569	NA	0.0814104	0.02	A	G	Hyperplasia of prostate || id:finn-b-N14_PROSTHYPERPLA	finn-b-N14_PROSTHYPERPLA	Hyperplasia of prostate	Hyperplasia of prostate || ||	TRUE	igd	NA	NA	NA	NA	NA	NA	NA
rs34856868	1	92554283	-0.0188	0.0446	NA	0.6728	0.03342	A	G	Hyperplasia of prostate || id:finn-b-N14_PROSTHYPERPLA	finn-b-N14_PROSTHYPERPLA	Hyperplasia of prostate	Hyperplasia of prostate || ||	TRUE	igd	NA	NA	NA	NA	NA	NA	NA
rs2228467	3	42906116	-0.0402	0.0299	NA	0.1781	0.07697	C	T	Hyperplasia of prostate || id:finn-b-N14_PROSTHYPERPLA	finn-b-N14_PROSTHYPERPLA	Hyperplasia of prostate	Hyperplasia of prostate || ||	TRUE	igd	NA	NA	NA	NA	NA	NA	NA
rs1951703	4	74572039	-0.0176	0.0283	NA	0.5342	0.9125	C	T	Hyperplasia of prostate || id:finn-b-N14_PROSTHYPERPLA	finn-b-N14_PROSTHYPERPLA	Hyperplasia of prostate	Hyperplasia of prostate || ||	TRUE	igd	NA	NA	NA	NA	NA	NA	NA
rs10010970	4	74631066	0.0073	0.0164	NA	0.6578	0.3891	C	T	Hyperplasia of prostate || id:finn-b-N14_PROSTHYPERPLA	finn-b-N14_PROSTHYPERPLA	Hyperplasia of prostate	Hyperplasia of prostate || ||	TRUE	igd	NA	NA	NA	NA	NA	NA	NA
rs13062095	3	101267385	0.0322	0.0165	NA	0.0502805	0.3732	C	T	Hyperplasia of prostate || id:finn-b-N14_PROSTHYPERPLA	finn-b-N14_PROSTHYPERPLA	Hyperplasia of prostate	Hyperplasia of prostate || ||	TRUE	igd	NA	NA	NA	NA	NA	NA	NA
rs4609990	2	143741170	-0.0237	0.1583	NA	0.8808	0.002741	G	A	Hyperplasia of prostate || id:finn-b-N14_PROSTHYPERPLA	finn-b-N14_PROSTHYPERPLA	Hyperplasia of prostate	Hyperplasia of prostate || ||	TRUE	igd	NA	NA	NA	NA	NA	NA	NA
rs7590492	2	114157904	0.0201	0.016	NA	0.2097	0.5139	T	C	Hyperplasia of prostate || id:finn-b-N14_PROSTHYPERPLA	finn-b-N14_PROSTHYPERPLA	Hyperplasia of prostate	Hyperplasia of prostate || ||	TRUE	igd	NA	NA	NA	NA	NA	NA	NA
rs10021035	4	84039314	0.0124	0.016	NA	0.438	0.4602	G	C	Hyperplasia of prostate || id:finn-b-N14_PROSTHYPERPLA	finn-b-N14_PROSTHYPERPLA	Hyperplasia of prostate	Hyperplasia of prostate || ||	TRUE	igd	NA	NA	NA	NA	NA	NA	NA
rs4516708	4	84219635	0.012	0.0195	NA	0.5384	0.7826	T	A	Hyperplasia of prostate || id:finn-b-N14_PROSTHYPERPLA	finn-b-N14_PROSTHYPERPLA	Hyperplasia of prostate	Hyperplasia of prostate || ||	TRUE	igd	NA	NA	NA	NA	NA	NA	NA
rs1588265	5	59369794	-0.0134	0.0173	NA	0.4391	0.3067	G	A	Hyperplasia of prostate || id:finn-b-N14_PROSTHYPERPLA	finn-b-N14_PROSTHYPERPLA	Hyperplasia of prostate	Hyperplasia of prostate || ||	TRUE	igd	NA	NA	NA	NA	NA	NA	NA
rs149129740	2	143459148	-0.0182	0.0551	NA	0.7408	0.02162	T	C	Hyperplasia of prostate || id:finn-b-N14_PROSTHYPERPLA	finn-b-N14_PROSTHYPERPLA	Hyperplasia of prostate	Hyperplasia of prostate || ||	TRUE	igd	NA	NA	NA	NA	NA	NA	NA
rs6788835	3	194205215	0.0121	0.0313	NA	0.697999	0.07195	G	T	Hyperplasia of prostate || id:finn-b-N14_PROSTHYPERPLA	finn-b-N14_PROSTHYPERPLA	Hyperplasia of prostate	Hyperplasia of prostate || ||	TRUE	igd	NA	NA	NA	NA	NA	NA	NA
rs711987	3	194256036	0.0232	0.0304	NA	0.4451	0.9251	G	A	Hyperplasia of prostate || id:finn-b-N14_PROSTHYPERPLA	finn-b-N14_PROSTHYPERPLA	Hyperplasia of prostate	Hyperplasia of prostate || ||	TRUE	igd	NA	NA	NA	NA	NA	NA	NA
rs7558110	2	219624728	-0.0995	0.0382	NA	0.00910102	0.04603	C	T	Hyperplasia of prostate || id:finn-b-N14_PROSTHYPERPLA	finn-b-N14_PROSTHYPERPLA	Hyperplasia of prostate	Hyperplasia of prostate || ||	TRUE	igd	NA	NA	NA	NA	NA	NA	NA
rs72950883	2	113867923	0.0184	0.0215	NA	0.3908	0.1672	T	C	Hyperplasia of prostate || id:finn-b-N14_PROSTHYPERPLA	finn-b-N14_PROSTHYPERPLA	Hyperplasia of prostate	Hyperplasia of prostate || ||	TRUE	igd	NA	NA	NA	NA	NA	NA	NA
rs1375493	2	182323766	0.0343	0.0163	NA	0.0355198	0.6136	A	G	Hyperplasia of prostate || id:finn-b-N14_PROSTHYPERPLA	finn-b-N14_PROSTHYPERPLA	Hyperplasia of prostate	Hyperplasia of prostate || ||	TRUE	igd	NA	NA	NA	NA	NA	NA	NA
rs1294914	7	45232650	-0.02	0.0163	NA	0.2182	0.4705	A	G	Hyperplasia of prostate || id:finn-b-N14_PROSTHYPERPLA	finn-b-N14_PROSTHYPERPLA	Hyperplasia of prostate	Hyperplasia of prostate || ||	TRUE	igd	NA	NA	NA	NA	NA	NA	NA
rs34806307	1	27958339	-0.0605	0.0447	NA	0.1757	0.03277	T	C	Hyperplasia of prostate || id:finn-b-N14_PROSTHYPERPLA	finn-b-N14_PROSTHYPERPLA	Hyperplasia of prostate	Hyperplasia of prostate || ||	TRUE	igd	NA	NA	NA	NA	NA	NA	NA
rs56330463	5	148200011	0.0134	0.0165	NA	0.4178	0.6259	C	T	Hyperplasia of prostate || id:finn-b-N14_PROSTHYPERPLA	finn-b-N14_PROSTHYPERPLA	Hyperplasia of prostate	Hyperplasia of prostate || ||	TRUE	igd	NA	NA	NA	NA	NA	NA	NA
rs9378712	6	2572650	-0.0304	0.0168	NA	0.0708093	0.3446	G	T	Hyperplasia of prostate || id:finn-b-N14_PROSTHYPERPLA	finn-b-N14_PROSTHYPERPLA	Hyperplasia of prostate	Hyperplasia of prostate || ||	TRUE	igd	NA	NA	NA	NA	NA	NA	NA
rs9367869	6	15209475	-0.0613	0.0602	NA	0.3083	0.01773	T	C	Hyperplasia of prostate || id:finn-b-N14_PROSTHYPERPLA	finn-b-N14_PROSTHYPERPLA	Hyperplasia of prostate	Hyperplasia of prostate || ||	TRUE	igd	NA	NA	NA	NA	NA	NA	NA
rs16895831	6	42515791	-0.0006	0.0191	NA	0.9736	0.2269	T	C	Hyperplasia of prostate || id:finn-b-N14_PROSTHYPERPLA	finn-b-N14_PROSTHYPERPLA	Hyperplasia of prostate	Hyperplasia of prostate || ||	TRUE	igd	NA	NA	NA	NA	NA	NA	NA
rs1991866	8	130624105	-0.0069	0.0163	NA	0.672901	0.5914	C	G	Hyperplasia of prostate || id:finn-b-N14_PROSTHYPERPLA	finn-b-N14_PROSTHYPERPLA	Hyperplasia of prostate	Hyperplasia of prostate || ||	TRUE	igd	NA	NA	NA	NA	NA	NA	NA
rs72729437	9	35963176	0.0605	0.0464	NA	0.1925	0.03101	G	A	Hyperplasia of prostate || id:finn-b-N14_PROSTHYPERPLA	finn-b-N14_PROSTHYPERPLA	Hyperplasia of prostate	Hyperplasia of prostate || ||	TRUE	igd	NA	NA	NA	NA	NA	NA	NA
rs7857595	9	95864623	-0.0175	0.0289	NA	0.544	0.1172	A	C	Hyperplasia of prostate || id:finn-b-N14_PROSTHYPERPLA	finn-b-N14_PROSTHYPERPLA	Hyperplasia of prostate	Hyperplasia of prostate || ||	TRUE	igd	NA	NA	NA	NA	NA	NA	NA
rs7857595	9	95864623	-0.0083	0.016	NA	0.604301	0.5446	T	C	Hyperplasia of prostate || id:finn-b-N14_PROSTHYPERPLA	finn-b-N14_PROSTHYPERPLA	Hyperplasia of prostate	Hyperplasia of prostate || ||	TRUE	igd	NA	NA	NA	NA	NA	NA	NA
rs2932908	10	17015144	-0.0143	0.0173	NA	0.4082	0.6956	A	G	Hyperplasia of prostate || id:finn-b-N14_PROSTHYPERPLA	finn-b-N14_PROSTHYPERPLA	Hyperplasia of prostate	Hyperplasia of prostate || ||	TRUE	igd	NA	NA	NA	NA	NA	NA	NA
rs12261966	10	17143000	-0.0006	0.0174	NA	0.9718	0.2949	T	C	Hyperplasia of prostate || id:finn-b-N14_PROSTHYPERPLA	finn-b-N14_PROSTHYPERPLA	Hyperplasia of prostate	Hyperplasia of prostate || ||	TRUE	igd	NA	NA	NA	NA	NA	NA	NA
rs75737671	12	69642145	0.0566	0.044	NA	0.1982	0.03583	A	G	Hyperplasia of prostate || id:finn-b-N14_PROSTHYPERPLA	finn-b-N14_PROSTHYPERPLA	Hyperplasia of prostate	Hyperplasia of prostate || ||	TRUE	igd	NA	NA	NA	NA	NA	NA	NA
rs75737671	12	69642145	0.0369	0.0394	NA	0.3492	0.04358	T	G	Hyperplasia of prostate || id:finn-b-N14_PROSTHYPERPLA	finn-b-N14_PROSTHYPERPLA	Hyperplasia of prostate	Hyperplasia of prostate || ||	TRUE	igd	NA	NA	NA	NA	NA	NA	NA
rs141168043	22	38336203	-0.0376	0.0364	NA	0.3018	0.05102	T	G	Hyperplasia of prostate || id:finn-b-N14_PROSTHYPERPLA	finn-b-N14_PROSTHYPERPLA	Hyperplasia of prostate	Hyperplasia of prostate || ||	TRUE	igd	NA	NA	NA	NA	NA	NA	NA
rs12628403	22	39358037	0.0069	0.0266	NA	0.7955	0.101	C	A	Hyperplasia of prostate || id:finn-b-N14_PROSTHYPERPLA	finn-b-N14_PROSTHYPERPLA	Hyperplasia of prostate	Hyperplasia of prostate || ||	TRUE	igd	NA	NA	NA	NA	NA	NA	NA
rs111605165	11	61769814	0.0111	0.028	NA	0.6924	0.09156	A	G	Hyperplasia of prostate || id:finn-b-N14_PROSTHYPERPLA	finn-b-N14_PROSTHYPERPLA	Hyperplasia of prostate	Hyperplasia of prostate || ||	TRUE	igd	NA	NA	NA	NA	NA	NA	NA
rs184123825	9	96638362	-0.0329	0.0455	NA	0.4692	0.03346	G	A	Hyperplasia of prostate || id:finn-b-N14_PROSTHYPERPLA	finn-b-N14_PROSTHYPERPLA	Hyperplasia of prostate	Hyperplasia of prostate || ||	TRUE	igd	NA	NA	NA	NA	NA	NA	NA
rs4794822	17	38156712	0.0058	0.0163	NA	0.720299	0.3977	T	C	Hyperplasia of prostate || id:finn-b-N14_PROSTHYPERPLA	finn-b-N14_PROSTHYPERPLA	Hyperplasia of prostate	Hyperplasia of prostate || ||	TRUE	igd	NA	NA	NA	NA	NA	NA	NA
rs8078723	17	38166879	0.0053	0.0163	NA	0.743599	0.3977	C	T	Hyperplasia of prostate || id:finn-b-N14_PROSTHYPERPLA	finn-b-N14_PROSTHYPERPLA	Hyperplasia of prostate	Hyperplasia of prostate || ||	TRUE	igd	NA	NA	NA	NA	NA	NA	NA
rs111522409	14	62150735	0.0297	0.0536	NA	0.579499	0.0231	G	A	Hyperplasia of prostate || id:finn-b-N14_PROSTHYPERPLA	finn-b-N14_PROSTHYPERPLA	Hyperplasia of prostate	Hyperplasia of prostate || ||	TRUE	igd	NA	NA	NA	NA	NA	NA	NA
rs7304465	12	8142798	-0.0069	0.0163	NA	0.673301	0.6042	T	C	Hyperplasia of prostate || id:finn-b-N14_PROSTHYPERPLA	finn-b-N14_PROSTHYPERPLA	Hyperplasia of prostate	Hyperplasia of prostate || ||	TRUE	igd	NA	NA	NA	NA	NA	NA	NA
rs35979828	12	54685880	0.0422	0.0535	NA	0.4305	0.02406	T	C	Hyperplasia of prostate || id:finn-b-N14_PROSTHYPERPLA	finn-b-N14_PROSTHYPERPLA	Hyperplasia of prostate	Hyperplasia of prostate || ||	TRUE	igd	NA	NA	NA	NA	NA	NA	NA
rs3184504	12	111884608	0.0248	0.0162	NA	0.1252	0.5925	C	T	Hyperplasia of prostate || id:finn-b-N14_PROSTHYPERPLA	finn-b-N14_PROSTHYPERPLA	Hyperplasia of prostate	Hyperplasia of prostate || ||	TRUE	igd	NA	NA	NA	NA	NA	NA	NA
rs6893300	5	179135815	-0.04	0.0168	NA	0.0172699	0.3403	A	C	Hyperplasia of prostate || id:finn-b-N14_PROSTHYPERPLA	finn-b-N14_PROSTHYPERPLA	Hyperplasia of prostate	Hyperplasia of prostate || ||	TRUE	igd	NA	NA	NA	NA	NA	NA	NA
rs11637949	15	66628874	-0.0089	0.0182	NA	0.6233	0.2607	G	A	Hyperplasia of prostate || id:finn-b-N14_PROSTHYPERPLA	finn-b-N14_PROSTHYPERPLA	Hyperplasia of prostate	Hyperplasia of prostate || ||	TRUE	igd	NA	NA	NA	NA	NA	NA	NA
rs1211284	11	64645871	0.01	0.0347	NA	0.7722	0.9436	G	A	Hyperplasia of prostate || id:finn-b-N14_PROSTHYPERPLA	finn-b-N14_PROSTHYPERPLA	Hyperplasia of prostate	Hyperplasia of prostate || ||	TRUE	igd	NA	NA	NA	NA	NA	NA	NA
rs8022179	14	103847287	0.0019	0.0164	NA	0.9055	0.5988	A	T	Hyperplasia of prostate || id:finn-b-N14_PROSTHYPERPLA	finn-b-N14_PROSTHYPERPLA	Hyperplasia of prostate	Hyperplasia of prostate || ||	TRUE	igd	NA	NA	NA	NA	NA	NA	NA
rs35449703	4	122138820	-0.0371	0.0206	NA	0.0722603	0.1799	T	G	Hyperplasia of prostate || id:finn-b-N14_PROSTHYPERPLA	finn-b-N14_PROSTHYPERPLA	Hyperplasia of prostate	Hyperplasia of prostate || ||	TRUE	igd	NA	NA	NA	NA	NA	NA	NA
rs9880192	3	128297569	0.0278	0.0169	NA	0.1003	0.3412	C	G	Hyperplasia of prostate || id:finn-b-N14_PROSTHYPERPLA	finn-b-N14_PROSTHYPERPLA	Hyperplasia of prostate	Hyperplasia of prostate || ||	TRUE	igd	NA	NA	NA	NA	NA	NA	NA
rs62236671	22	38069305	-0.0048	0.017	NA	0.778599	0.3247	A	G	Hyperplasia of prostate || id:finn-b-N14_PROSTHYPERPLA	finn-b-N14_PROSTHYPERPLA	Hyperplasia of prostate	Hyperplasia of prostate || ||	TRUE	igd	NA	NA	NA	NA	NA	NA	NA
rs3888396	22	51211392	0.0245	0.0272	NA	0.3676	0.0987	C	T	Hyperplasia of prostate || id:finn-b-N14_PROSTHYPERPLA	finn-b-N14_PROSTHYPERPLA	Hyperplasia of prostate	Hyperplasia of prostate || ||	TRUE	igd	NA	NA	NA	NA	NA	NA	NA
rs139376108	2	143291235	0.0175	0.0432	NA	0.6859	0.03707	G	A	Hyperplasia of prostate || id:finn-b-N14_PROSTHYPERPLA	finn-b-N14_PROSTHYPERPLA	Hyperplasia of prostate	Hyperplasia of prostate || ||	TRUE	igd	NA	NA	NA	NA	NA	NA	NA
rs191430559	2	143581413	0.1637	0.13	NA	0.2081	0.003698	T	G	Hyperplasia of prostate || id:finn-b-N14_PROSTHYPERPLA	finn-b-N14_PROSTHYPERPLA	Hyperplasia of prostate	Hyperplasia of prostate || ||	TRUE	igd	NA	NA	NA	NA	NA	NA	NA
rs78823412	6	15364022	-0.0472	0.0428	NA	0.2695	0.03773	A	G	Hyperplasia of prostate || id:finn-b-N14_PROSTHYPERPLA	finn-b-N14_PROSTHYPERPLA	Hyperplasia of prostate	Hyperplasia of prostate || ||	TRUE	igd	NA	NA	NA	NA	NA	NA	NA
rs6920514	6	40932837	0.0069	0.017	NA	0.6848	0.6754	C	T	Hyperplasia of prostate || id:finn-b-N14_PROSTHYPERPLA	finn-b-N14_PROSTHYPERPLA	Hyperplasia of prostate	Hyperplasia of prostate || ||	TRUE	igd	NA	NA	NA	NA	NA	NA	NA
rs9471551	6	41290313	-0.0224	0.0162	NA	0.1665	0.5657	C	G	Hyperplasia of prostate || id:finn-b-N14_PROSTHYPERPLA	finn-b-N14_PROSTHYPERPLA	Hyperplasia of prostate	Hyperplasia of prostate || ||	TRUE	igd	NA	NA	NA	NA	NA	NA	NA
rs3774937	4	103434253	0.0058	0.0167	NA	0.7272	0.3484	C	T	Hyperplasia of prostate || id:finn-b-N14_PROSTHYPERPLA	finn-b-N14_PROSTHYPERPLA	Hyperplasia of prostate	Hyperplasia of prostate || ||	TRUE	igd	NA	NA	NA	NA	NA	NA	NA
rs13132643	4	122183759	-0.0165	0.0191	NA	0.3878	0.2245	G	A	Hyperplasia of prostate || id:finn-b-N14_PROSTHYPERPLA	finn-b-N14_PROSTHYPERPLA	Hyperplasia of prostate	Hyperplasia of prostate || ||	TRUE	igd	NA	NA	NA	NA	NA	NA	NA
rs2230054	2	219000310	0.0107	0.0162	NA	0.5107	0.4085	T	C	Hyperplasia of prostate || id:finn-b-N14_PROSTHYPERPLA	finn-b-N14_PROSTHYPERPLA	Hyperplasia of prostate	Hyperplasia of prostate || ||	TRUE	igd	NA	NA	NA	NA	NA	NA	NA
rs2124440	2	182328214	0.0274	0.0161	NA	0.0884993	0.5715	A	G	Hyperplasia of prostate || id:finn-b-N14_PROSTHYPERPLA	finn-b-N14_PROSTHYPERPLA	Hyperplasia of prostate	Hyperplasia of prostate || ||	TRUE	igd	NA	NA	NA	NA	NA	NA	NA
rs590856	6	139844429	0.0093	0.0159	NA	0.56	0.5011	A	G	Hyperplasia of prostate || id:finn-b-N14_PROSTHYPERPLA	finn-b-N14_PROSTHYPERPLA	Hyperplasia of prostate	Hyperplasia of prostate || ||	TRUE	igd	NA	NA	NA	NA	NA	NA	NA
rs6684514	1	156255456	0.0136	0.0173	NA	0.4303	0.2986	A	G	Hyperplasia of prostate || id:finn-b-N14_PROSTHYPERPLA	finn-b-N14_PROSTHYPERPLA	Hyperplasia of prostate	Hyperplasia of prostate || ||	TRUE	igd	NA	NA	NA	NA	NA	NA	NA
rs28498283	2	43360065	-0.0152	0.0181	NA	0.401	0.2636	T	A	Hyperplasia of prostate || id:finn-b-N14_PROSTHYPERPLA	finn-b-N14_PROSTHYPERPLA	Hyperplasia of prostate	Hyperplasia of prostate || ||	TRUE	igd	NA	NA	NA	NA	NA	NA	NA
rs286873	11	34702158	0.0204	0.0212	NA	0.3368	0.1718	T	G	Hyperplasia of prostate || id:finn-b-N14_PROSTHYPERPLA	finn-b-N14_PROSTHYPERPLA	Hyperplasia of prostate	Hyperplasia of prostate || ||	TRUE	igd	NA	NA	NA	NA	NA	NA	NA
rs807253	1	26116076	0.037	0.018	NA	0.0396899	0.7289	A	G	Hyperplasia of prostate || id:finn-b-N14_PROSTHYPERPLA	finn-b-N14_PROSTHYPERPLA	Hyperplasia of prostate	Hyperplasia of prostate || ||	TRUE	igd	NA	NA	NA	NA	NA	NA	NA
rs74399656	1	209869456	0.0264	0.0225	NA	0.2393	0.1505	T	C	Hyperplasia of prostate || id:finn-b-N14_PROSTHYPERPLA	finn-b-N14_PROSTHYPERPLA	Hyperplasia of prostate	Hyperplasia of prostate || ||	TRUE	igd	NA	NA	NA	NA	NA	NA	NA
rs3807306	7	128580680	-0.0137	0.016	NA	0.3896	0.5044	T	G	Hyperplasia of prostate || id:finn-b-N14_PROSTHYPERPLA	finn-b-N14_PROSTHYPERPLA	Hyperplasia of prostate	Hyperplasia of prostate || ||	TRUE	igd	NA	NA	NA	NA	NA	NA	NA
rs13288200	9	95857333	-0.0198	0.0185	NA	0.2842	0.2457	G	A	Hyperplasia of prostate || id:finn-b-N14_PROSTHYPERPLA	finn-b-N14_PROSTHYPERPLA	Hyperplasia of prostate	Hyperplasia of prostate || ||	TRUE	igd	NA	NA	NA	NA	NA	NA	NA
rs10098310	8	130613614	-0.0004	0.0162	NA	0.9798	0.5779	A	G	Hyperplasia of prostate || id:finn-b-N14_PROSTHYPERPLA	finn-b-N14_PROSTHYPERPLA	Hyperplasia of prostate	Hyperplasia of prostate || ||	TRUE	igd	NA	NA	NA	NA	NA	NA	NA
rs6986779	8	142337790	0.0116	0.0164	NA	0.4804	0.3688	T	C	Hyperplasia of prostate || id:finn-b-N14_PROSTHYPERPLA	finn-b-N14_PROSTHYPERPLA	Hyperplasia of prostate	Hyperplasia of prostate || ||	TRUE	igd	NA	NA	NA	NA	NA	NA	NA
rs2928673	8	23408920	-0.0897	0.0163	NA	3.80697e-08	0.3891	T	C	Hyperplasia of prostate || id:finn-b-N14_PROSTHYPERPLA	finn-b-N14_PROSTHYPERPLA	Hyperplasia of prostate	Hyperplasia of prostate || ||	TRUE	igd	NA	NA	NA	NA	NA	NA	NA
rs79236614	8	19860460	0.0461	0.0278	NA	0.0969304	0.08946	G	C	Hyperplasia of prostate || id:finn-b-N14_PROSTHYPERPLA	finn-b-N14_PROSTHYPERPLA	Hyperplasia of prostate	Hyperplasia of prostate || ||	TRUE	igd	NA	NA	NA	NA	NA	NA	NA
rs28595197	8	26298562	-0.0516	0.0479	NA	0.2811	0.02885	T	C	Hyperplasia of prostate || id:finn-b-N14_PROSTHYPERPLA	finn-b-N14_PROSTHYPERPLA	Hyperplasia of prostate	Hyperplasia of prostate || ||	TRUE	igd	NA	NA	NA	NA	NA	NA	NA
rs4925	10	106022789	0.0157	0.0178	NA	0.3797	0.2757	A	C	Hyperplasia of prostate || id:finn-b-N14_PROSTHYPERPLA	finn-b-N14_PROSTHYPERPLA	Hyperplasia of prostate	Hyperplasia of prostate || ||	TRUE	igd	NA	NA	NA	NA	NA	NA	NA
rs174576	11	61603510	-0.0142	0.0162	NA	0.3817	0.4154	A	C	Hyperplasia of prostate || id:finn-b-N14_PROSTHYPERPLA	finn-b-N14_PROSTHYPERPLA	Hyperplasia of prostate	Hyperplasia of prostate || ||	TRUE	igd	NA	NA	NA	NA	NA	NA	NA
rs2727261	11	61712131	-0.0071	0.0237	NA	0.765799	0.869	C	T	Hyperplasia of prostate || id:finn-b-N14_PROSTHYPERPLA	finn-b-N14_PROSTHYPERPLA	Hyperplasia of prostate	Hyperplasia of prostate || ||	TRUE	igd	NA	NA	NA	NA	NA	NA	NA
rs4065321	17	38143548	0.008	0.0159	NA	0.617701	0.4802	T	C	Hyperplasia of prostate || id:finn-b-N14_PROSTHYPERPLA	finn-b-N14_PROSTHYPERPLA	Hyperplasia of prostate	Hyperplasia of prostate || ||	TRUE	igd	NA	NA	NA	NA	NA	NA	NA
rs1784554	18	9889669	-0.0018	0.0188	NA	0.9235	0.2352	A	G	Hyperplasia of prostate || id:finn-b-N14_PROSTHYPERPLA	finn-b-N14_PROSTHYPERPLA	Hyperplasia of prostate	Hyperplasia of prostate || ||	TRUE	igd	NA	NA	NA	NA	NA	NA	NA
rs479032	18	9850581	-0.0144	0.0169	NA	0.3935	0.6687	A	G	Hyperplasia of prostate || id:finn-b-N14_PROSTHYPERPLA	finn-b-N14_PROSTHYPERPLA	Hyperplasia of prostate	Hyperplasia of prostate || ||	TRUE	igd	NA	NA	NA	NA	NA	NA	NA
rs1060431	17	4840868	0.007	0.0263	NA	0.7914	0.1014	A	G	Hyperplasia of prostate || id:finn-b-N14_PROSTHYPERPLA	finn-b-N14_PROSTHYPERPLA	Hyperplasia of prostate	Hyperplasia of prostate || ||	TRUE	igd	NA	NA	NA	NA	NA	NA	NA
rs6542082	2	113464709	0.0037	0.0159	NA	0.8155	0.492	G	A	Hyperplasia of prostate || id:finn-b-N14_PROSTHYPERPLA	finn-b-N14_PROSTHYPERPLA	Hyperplasia of prostate	Hyperplasia of prostate || ||	TRUE	igd	NA	NA	NA	NA	NA	NA	NA
rs2515602	9	107600168	0.0091	0.0179	NA	0.6131	0.269	G	A	Hyperplasia of prostate || id:finn-b-N14_PROSTHYPERPLA	finn-b-N14_PROSTHYPERPLA	Hyperplasia of prostate	Hyperplasia of prostate || ||	TRUE	igd	NA	NA	NA	NA	NA	NA	NA
rs55793580	9	127009395	0.0339	0.0206	NA	0.0989305	0.1807	T	C	Hyperplasia of prostate || id:finn-b-N14_PROSTHYPERPLA	finn-b-N14_PROSTHYPERPLA	Hyperplasia of prostate	Hyperplasia of prostate || ||	TRUE	igd	NA	NA	NA	NA	NA	NA	NA
rs111778408	14	35572163	0.0032	0.0331	NA	0.9222	0.06086	A	G	Hyperplasia of prostate || id:finn-b-N14_PROSTHYPERPLA	finn-b-N14_PROSTHYPERPLA	Hyperplasia of prostate	Hyperplasia of prostate || ||	TRUE	igd	NA	NA	NA	NA	NA	NA	NA
rs77899560	14	61944422	0.0268	0.0474	NA	0.5716	0.02965	G	A	Hyperplasia of prostate || id:finn-b-N14_PROSTHYPERPLA	finn-b-N14_PROSTHYPERPLA	Hyperplasia of prostate	Hyperplasia of prostate || ||	TRUE	igd	NA	NA	NA	NA	NA	NA	NA
rs3739613	9	36148722	0.0168	0.0177	NA	0.3438	0.2786	A	G	Hyperplasia of prostate || id:finn-b-N14_PROSTHYPERPLA	finn-b-N14_PROSTHYPERPLA	Hyperplasia of prostate	Hyperplasia of prostate || ||	TRUE	igd	NA	NA	NA	NA	NA	NA	NA
rs8075750	17	1491377	-0.017	0.0163	NA	0.2967	0.5545	C	G	Hyperplasia of prostate || id:finn-b-N14_PROSTHYPERPLA	finn-b-N14_PROSTHYPERPLA	Hyperplasia of prostate	Hyperplasia of prostate || ||	TRUE	igd	NA	NA	NA	NA	NA	NA	NA
rs844813	20	23078996	-0.0019	0.0216	NA	0.9287	0.834	T	C	Hyperplasia of prostate || id:finn-b-N14_PROSTHYPERPLA	finn-b-N14_PROSTHYPERPLA	Hyperplasia of prostate	Hyperplasia of prostate || ||	TRUE	igd	NA	NA	NA	NA	NA	NA	NA
rs11837612	12	69506844	-0.0486	0.0552	NA	0.3789	0.02257	T	C	Hyperplasia of prostate || id:finn-b-N14_PROSTHYPERPLA	finn-b-N14_PROSTHYPERPLA	Hyperplasia of prostate	Hyperplasia of prostate || ||	TRUE	igd	NA	NA	NA	NA	NA	NA	NA
rs139321574	12	69724962	0.0135	0.0441	NA	0.7602	0.03564	T	G	Hyperplasia of prostate || id:finn-b-N14_PROSTHYPERPLA	finn-b-N14_PROSTHYPERPLA	Hyperplasia of prostate	Hyperplasia of prostate || ||	TRUE	igd	NA	NA	NA	NA	NA	NA	NA
rs1032433	12	92525880	0.0021	0.0235	NA	0.9304	0.8677	T	C	Hyperplasia of prostate || id:finn-b-N14_PROSTHYPERPLA	finn-b-N14_PROSTHYPERPLA	Hyperplasia of prostate	Hyperplasia of prostate || ||	TRUE	igd	NA	NA	NA	NA	NA	NA	NA
rs225245	17	33946107	-0.0091	0.016	NA	0.5674	0.4767	G	A	Hyperplasia of prostate || id:finn-b-N14_PROSTHYPERPLA	finn-b-N14_PROSTHYPERPLA	Hyperplasia of prostate	Hyperplasia of prostate || ||	TRUE	igd	NA	NA	NA	NA	NA	NA	NA
rs12982727	19	52616063	-0.0309	0.0401	NA	0.4406	0.04177	T	C	Hyperplasia of prostate || id:finn-b-N14_PROSTHYPERPLA	finn-b-N14_PROSTHYPERPLA	Hyperplasia of prostate	Hyperplasia of prostate || ||	TRUE	igd	NA	NA	NA	NA	NA	NA	NA
rs4802858	19	52253150	0.0185	0.0162	NA	0.2529	0.581	C	T	Hyperplasia of prostate || id:finn-b-N14_PROSTHYPERPLA	finn-b-N14_PROSTHYPERPLA	Hyperplasia of prostate	Hyperplasia of prostate || ||	TRUE	igd	NA	NA	NA	NA	NA	NA	NA
rs4822024	22	41757647	0.0215	0.0182	NA	0.236	0.2631	A	G	Hyperplasia of prostate || id:finn-b-N14_PROSTHYPERPLA	finn-b-N14_PROSTHYPERPLA	Hyperplasia of prostate	Hyperplasia of prostate || ||	TRUE	igd	NA	NA	NA	NA	NA	NA	NA
rs8102550	19	48839201	-0.0871	0.0486	NA	0.0733905	0.02733	C	T	Hyperplasia of prostate || id:finn-b-N14_PROSTHYPERPLA	finn-b-N14_PROSTHYPERPLA	Hyperplasia of prostate	Hyperplasia of prostate || ||	TRUE	igd	NA	NA	NA	NA	NA	NA	NA
rs35970658	19	48840828	-0.0716	0.0563	NA	0.2035	0.02065	G	A	Hyperplasia of prostate || id:finn-b-N14_PROSTHYPERPLA	finn-b-N14_PROSTHYPERPLA	Hyperplasia of prostate	Hyperplasia of prostate || ||	TRUE	igd	NA	NA	NA	NA	NA	NA	NA
rs72727034	15	39994050	-0.088	0.0488	NA	0.0710297	0.02822	A	G	Hyperplasia of prostate || id:finn-b-N14_PROSTHYPERPLA	finn-b-N14_PROSTHYPERPLA	Hyperplasia of prostate	Hyperplasia of prostate || ||	TRUE	igd	NA	NA	NA	NA	NA	NA	NA
rs56320514	14	94848305	-0.0035	0.0355	NA	0.9209	0.05272	A	G	Hyperplasia of prostate || id:finn-b-N14_PROSTHYPERPLA	finn-b-N14_PROSTHYPERPLA	Hyperplasia of prostate	Hyperplasia of prostate || ||	TRUE	igd	NA	NA	NA	NA	NA	NA	NA
rs6575424	14	94854852	-0.0138	0.0182	NA	0.4504	0.2664	T	C	Hyperplasia of prostate || id:finn-b-N14_PROSTHYPERPLA	finn-b-N14_PROSTHYPERPLA	Hyperplasia of prostate	Hyperplasia of prostate || ||	TRUE	igd	NA	NA	NA	NA	NA	NA	NA
rs10152469	15	39584031	0.0079	0.0173	NA	0.6466	0.6973	G	T	Hyperplasia of prostate || id:finn-b-N14_PROSTHYPERPLA	finn-b-N14_PROSTHYPERPLA	Hyperplasia of prostate	Hyperplasia of prostate || ||	TRUE	igd	NA	NA	NA	NA	NA	NA	NA
rs10426534	19	817783	-0.0483	0.0341	NA	0.1569	0.05796	T	C	Hyperplasia of prostate || id:finn-b-N14_PROSTHYPERPLA	finn-b-N14_PROSTHYPERPLA	Hyperplasia of prostate	Hyperplasia of prostate || ||	TRUE	igd	NA	NA	NA	NA	NA	NA	NA
rs7256075	19	1030956	-0.0498	0.0201	NA	0.0134602	0.8002	C	G	Hyperplasia of prostate || id:finn-b-N14_PROSTHYPERPLA	finn-b-N14_PROSTHYPERPLA	Hyperplasia of prostate	Hyperplasia of prostate || ||	TRUE	igd	NA	NA	NA	NA	NA	NA	NA
rs7530560	1	161210729	0.022	0.0174	NA	0.2057	0.3063	C	T	Hyperplasia of prostate || id:finn-b-N14_PROSTHYPERPLA	finn-b-N14_PROSTHYPERPLA	Hyperplasia of prostate	Hyperplasia of prostate || ||	TRUE	igd	NA	NA	NA	NA	NA	NA	NA
rs141094656	1	92753336	-0.0077	0.0492	NA	0.8752	0.02714	C	T	Hyperplasia of prostate || id:finn-b-N14_PROSTHYPERPLA	finn-b-N14_PROSTHYPERPLA	Hyperplasia of prostate	Hyperplasia of prostate || ||	TRUE	igd	NA	NA	NA	NA	NA	NA	NA
rs72696855	1	150364873	-0.022	0.0234	NA	0.3469	0.1343	A	G	Hyperplasia of prostate || id:finn-b-N14_PROSTHYPERPLA	finn-b-N14_PROSTHYPERPLA	Hyperplasia of prostate	Hyperplasia of prostate || ||	TRUE	igd	NA	NA	NA	NA	NA	NA	NA
rs1260326	2	27730940	-0.0127	0.0167	NA	0.4455	0.648	C	T	Hyperplasia of prostate || id:finn-b-N14_PROSTHYPERPLA	finn-b-N14_PROSTHYPERPLA	Hyperplasia of prostate	Hyperplasia of prostate || ||	TRUE	igd	NA	NA	NA	NA	NA	NA	NA
rs62303557	4	84167573	-0.0119	0.0233	NA	0.6078	0.1368	T	C	Hyperplasia of prostate || id:finn-b-N14_PROSTHYPERPLA	finn-b-N14_PROSTHYPERPLA	Hyperplasia of prostate	Hyperplasia of prostate || ||	TRUE	igd	NA	NA	NA	NA	NA	NA	NA
rs1531070	4	140795327	0.015	0.016	NA	0.3463	0.4757	A	G	Hyperplasia of prostate || id:finn-b-N14_PROSTHYPERPLA	finn-b-N14_PROSTHYPERPLA	Hyperplasia of prostate	Hyperplasia of prostate || ||	TRUE	igd	NA	NA	NA	NA	NA	NA	NA
rs13004810	2	219523436	-0.046	0.0638	NA	0.4708	0.01574	T	C	Hyperplasia of prostate || id:finn-b-N14_PROSTHYPERPLA	finn-b-N14_PROSTHYPERPLA	Hyperplasia of prostate	Hyperplasia of prostate || ||	TRUE	igd	NA	NA	NA	NA	NA	NA	NA
rs1053970	3	141645272	0.0046	0.0183	NA	0.8021	0.2551	C	T	Hyperplasia of prostate || id:finn-b-N14_PROSTHYPERPLA	finn-b-N14_PROSTHYPERPLA	Hyperplasia of prostate	Hyperplasia of prostate || ||	TRUE	igd	NA	NA	NA	NA	NA	NA	NA
rs10511017	3	71410012	-0.0137	0.0214	NA	0.522701	0.1689	C	T	Hyperplasia of prostate || id:finn-b-N14_PROSTHYPERPLA	finn-b-N14_PROSTHYPERPLA	Hyperplasia of prostate	Hyperplasia of prostate || ||	TRUE	igd	NA	NA	NA	NA	NA	NA	NA
rs1354034	3	56849749	-0.0111	0.0175	NA	0.5241	0.705	C	T	Hyperplasia of prostate || id:finn-b-N14_PROSTHYPERPLA	finn-b-N14_PROSTHYPERPLA	Hyperplasia of prostate	Hyperplasia of prostate || ||	TRUE	igd	NA	NA	NA	NA	NA	NA	NA
rs15286	6	2833739	-0.0242	0.0167	NA	0.1474	0.6302	G	A	Hyperplasia of prostate || id:finn-b-N14_PROSTHYPERPLA	finn-b-N14_PROSTHYPERPLA	Hyperplasia of prostate	Hyperplasia of prostate || ||	TRUE	igd	NA	NA	NA	NA	NA	NA	NA
rs16876927	6	15775282	0.0893	0.071	NA	0.2084	0.01168	G	C	Hyperplasia of prostate || id:finn-b-N14_PROSTHYPERPLA	finn-b-N14_PROSTHYPERPLA	Hyperplasia of prostate	Hyperplasia of prostate || ||	TRUE	igd	NA	NA	NA	NA	NA	NA	NA
rs7747296	6	41170494	-0.0134	0.0248	NA	0.588	0.8811	C	A	Hyperplasia of prostate || id:finn-b-N14_PROSTHYPERPLA	finn-b-N14_PROSTHYPERPLA	Hyperplasia of prostate	Hyperplasia of prostate || ||	TRUE	igd	NA	NA	NA	NA	NA	NA	NA
rs2596565	6	31353329	-0.0897	0.03	NA	0.002813	0.0916	A	G	Hyperplasia of prostate || id:finn-b-N14_PROSTHYPERPLA	finn-b-N14_PROSTHYPERPLA	Hyperplasia of prostate	Hyperplasia of prostate || ||	TRUE	igd	NA	NA	NA	NA	NA	NA	NA
rs309560	5	82832139	-0.0078	0.0159	NA	0.6241	0.5034	G	C	Hyperplasia of prostate || id:finn-b-N14_PROSTHYPERPLA	finn-b-N14_PROSTHYPERPLA	Hyperplasia of prostate	Hyperplasia of prostate || ||	TRUE	igd	NA	NA	NA	NA	NA	NA	NA
rs17617068	5	179168097	-0.0387	0.0168	NA	0.02142	0.3392	C	T	Hyperplasia of prostate || id:finn-b-N14_PROSTHYPERPLA	finn-b-N14_PROSTHYPERPLA	Hyperplasia of prostate	Hyperplasia of prostate || ||	TRUE	igd	NA	NA	NA	NA	NA	NA	NA
rs114694170	5	88180196	0.0174	0.0342	NA	0.6109	0.05608	C	T	Hyperplasia of prostate || id:finn-b-N14_PROSTHYPERPLA	finn-b-N14_PROSTHYPERPLA	Hyperplasia of prostate	Hyperplasia of prostate || ||	TRUE	igd	NA	NA	NA	NA	NA	NA	NA
rs2594836	5	173205318	-0.0197	0.0179	NA	0.2723	0.728	A	G	Hyperplasia of prostate || id:finn-b-N14_PROSTHYPERPLA	finn-b-N14_PROSTHYPERPLA	Hyperplasia of prostate	Hyperplasia of prostate || ||	TRUE	igd	NA	NA	NA	NA	NA	NA	NA
rs6915667	6	2910529	-0.0247	0.0199	NA	0.2152	0.2018	G	A	Hyperplasia of prostate || id:finn-b-N14_PROSTHYPERPLA	finn-b-N14_PROSTHYPERPLA	Hyperplasia of prostate	Hyperplasia of prostate || ||	TRUE	igd	NA	NA	NA	NA	NA	NA	NA
rs62391515	6	2919316	0.0188	0.0206	NA	0.363	0.1855	C	T	Hyperplasia of prostate || id:finn-b-N14_PROSTHYPERPLA	finn-b-N14_PROSTHYPERPLA	Hyperplasia of prostate	Hyperplasia of prostate || ||	TRUE	igd	NA	NA	NA	NA	NA	NA	NA
rs7563201	2	43561780	0.0028	0.0159	NA	0.8588	0.4779	A	G	Hyperplasia of prostate || id:finn-b-N14_PROSTHYPERPLA	finn-b-N14_PROSTHYPERPLA	Hyperplasia of prostate	Hyperplasia of prostate || ||	TRUE	igd	NA	NA	NA	NA	NA	NA	NA
rs78395193	1	26447976	0.0519	0.0451	NA	0.2499	0.03208	G	A	Hyperplasia of prostate || id:finn-b-N14_PROSTHYPERPLA	finn-b-N14_PROSTHYPERPLA	Hyperplasia of prostate	Hyperplasia of prostate || ||	TRUE	igd	NA	NA	NA	NA	NA	NA	NA
rs3801267	7	105918922	0.0149	0.0175	NA	0.3968	0.7067	T	A	Hyperplasia of prostate || id:finn-b-N14_PROSTHYPERPLA	finn-b-N14_PROSTHYPERPLA	Hyperplasia of prostate	Hyperplasia of prostate || ||	TRUE	igd	NA	NA	NA	NA	NA	NA	NA
rs7785014	7	137881690	-0.0051	0.0173	NA	0.7663	0.6919	C	T	Hyperplasia of prostate || id:finn-b-N14_PROSTHYPERPLA	finn-b-N14_PROSTHYPERPLA	Hyperplasia of prostate	Hyperplasia of prostate || ||	TRUE	igd	NA	NA	NA	NA	NA	NA	NA
rs185647780	7	44962797	-0.0345	0.0723	NA	0.6336	0.0133	G	T	Hyperplasia of prostate || id:finn-b-N14_PROSTHYPERPLA	finn-b-N14_PROSTHYPERPLA	Hyperplasia of prostate	Hyperplasia of prostate || ||	TRUE	igd	NA	NA	NA	NA	NA	NA	NA
rs62461371	7	44998748	0.0143	0.0173	NA	0.4075	0.3138	C	T	Hyperplasia of prostate || id:finn-b-N14_PROSTHYPERPLA	finn-b-N14_PROSTHYPERPLA	Hyperplasia of prostate	Hyperplasia of prostate || ||	TRUE	igd	NA	NA	NA	NA	NA	NA	NA
rs11053653	12	10320202	0.0085	0.0164	NA	0.6062	0.6191	T	A	Hyperplasia of prostate || id:finn-b-N14_PROSTHYPERPLA	finn-b-N14_PROSTHYPERPLA	Hyperplasia of prostate	Hyperplasia of prostate || ||	TRUE	igd	NA	NA	NA	NA	NA	NA	NA
rs17098514	14	61952839	0.0105	0.0329	NA	0.7508	0.06508	C	A	Hyperplasia of prostate || id:finn-b-N14_PROSTHYPERPLA	finn-b-N14_PROSTHYPERPLA	Hyperplasia of prostate	Hyperplasia of prostate || ||	TRUE	igd	NA	NA	NA	NA	NA	NA	NA
rs7840859	8	26235017	0.0362	0.0225	NA	0.1082	0.1486	G	A	Hyperplasia of prostate || id:finn-b-N14_PROSTHYPERPLA	finn-b-N14_PROSTHYPERPLA	Hyperplasia of prostate	Hyperplasia of prostate || ||	TRUE	igd	NA	NA	NA	NA	NA	NA	NA
rs55638685	17	80107566	-0.003	0.0172	NA	0.8595	0.3105	C	G	Hyperplasia of prostate || id:finn-b-N14_PROSTHYPERPLA	finn-b-N14_PROSTHYPERPLA	Hyperplasia of prostate	Hyperplasia of prostate || ||	TRUE	igd	NA	NA	NA	NA	NA	NA	NA
rs247617	16	56990716	-0.0219	0.0177	NA	0.2161	0.2795	A	C	Hyperplasia of prostate || id:finn-b-N14_PROSTHYPERPLA	finn-b-N14_PROSTHYPERPLA	Hyperplasia of prostate	Hyperplasia of prostate || ||	TRUE	igd	NA	NA	NA	NA	NA	NA	NA
rs76314686	17	72613003	-0.0992	0.1089	NA	0.362	0.005846	T	C	Hyperplasia of prostate || id:finn-b-N14_PROSTHYPERPLA	finn-b-N14_PROSTHYPERPLA	Hyperplasia of prostate	Hyperplasia of prostate || ||	TRUE	igd	NA	NA	NA	NA	NA	NA	NA
rs72847193	17	72653890	0.0397	0.0233	NA	0.0887892	0.1344	C	A	Hyperplasia of prostate || id:finn-b-N14_PROSTHYPERPLA	finn-b-N14_PROSTHYPERPLA	Hyperplasia of prostate	Hyperplasia of prostate || ||	TRUE	igd	NA	NA	NA	NA	NA	NA	NA
rs113788492	15	90345066	-0.2454	0.1161	NA	0.03459	0.004438	C	T	Hyperplasia of prostate || id:finn-b-N14_PROSTHYPERPLA	finn-b-N14_PROSTHYPERPLA	Hyperplasia of prostate	Hyperplasia of prostate || ||	TRUE	igd	NA	NA	NA	NA	NA	NA	NA
rs505404	11	243268	-0.0005	0.0177	NA	0.9795	0.2812	G	T	Hyperplasia of prostate || id:finn-b-N14_PROSTHYPERPLA	finn-b-N14_PROSTHYPERPLA	Hyperplasia of prostate	Hyperplasia of prostate || ||	TRUE	igd	NA	NA	NA	NA	NA	NA	NA
rs597808	12	111973358	0.0303	0.0162	NA	0.0607603	0.5867	G	A	Hyperplasia of prostate || id:finn-b-N14_PROSTHYPERPLA	finn-b-N14_PROSTHYPERPLA	Hyperplasia of prostate	Hyperplasia of prostate || ||	TRUE	igd	NA	NA	NA	NA	NA	NA	NA
rs10774624	12	111833788	0.0295	0.0163	NA	0.0709692	0.5984	A	G	Hyperplasia of prostate || id:finn-b-N14_PROSTHYPERPLA	finn-b-N14_PROSTHYPERPLA	Hyperplasia of prostate	Hyperplasia of prostate || ||	TRUE	igd	NA	NA	NA	NA	NA	NA	NA
rs7310615	12	111865049	0.0302	0.0162	NA	0.0619199	0.5877	G	C	Hyperplasia of prostate || id:finn-b-N14_PROSTHYPERPLA	finn-b-N14_PROSTHYPERPLA	Hyperplasia of prostate	Hyperplasia of prostate || ||	TRUE	igd	NA	NA	NA	NA	NA	NA	NA
rs2198167	19	52177917	-0.037	0.024	NA	0.1239	0.8731	T	C	Hyperplasia of prostate || id:finn-b-N14_PROSTHYPERPLA	finn-b-N14_PROSTHYPERPLA	Hyperplasia of prostate	Hyperplasia of prostate || ||	TRUE	igd	NA	NA	NA	NA	NA	NA	NA
rs16971217	17	33944055	-0.0029	0.021	NA	0.8903	0.1725	G	C	Hyperplasia of prostate || id:finn-b-N14_PROSTHYPERPLA	finn-b-N14_PROSTHYPERPLA	Hyperplasia of prostate	Hyperplasia of prostate || ||	TRUE	igd	NA	NA	NA	NA	NA	NA	NA
rs143540765	19	52513095	-0.1442	0.0985	NA	0.1432	0.006655	C	A	Hyperplasia of prostate || id:finn-b-N14_PROSTHYPERPLA	finn-b-N14_PROSTHYPERPLA	Hyperplasia of prostate	Hyperplasia of prostate || ||	TRUE	igd	NA	NA	NA	NA	NA	NA	NA
rs11553699	12	122216910	-0.0007	0.026	NA	0.9795	0.1075	G	A	Hyperplasia of prostate || id:finn-b-N14_PROSTHYPERPLA	finn-b-N14_PROSTHYPERPLA	Hyperplasia of prostate	Hyperplasia of prostate || ||	TRUE	igd	NA	NA	NA	NA	NA	NA	NA
rs2280198	15	58467742	0.0012	0.016	NA	0.9416	0.4486	G	C	Hyperplasia of prostate || id:finn-b-N14_PROSTHYPERPLA	finn-b-N14_PROSTHYPERPLA	Hyperplasia of prostate	Hyperplasia of prostate || ||	TRUE	igd	NA	NA	NA	NA	NA	NA	NA
rs4932250	15	90361705	0.0099	0.0225	NA	0.6593	0.1486	A	G	Hyperplasia of prostate || id:finn-b-N14_PROSTHYPERPLA	finn-b-N14_PROSTHYPERPLA	Hyperplasia of prostate	Hyperplasia of prostate || ||	TRUE	igd	NA	NA	NA	NA	NA	NA	NA
rs117083635	15	90304789	0.0356	0.0517	NA	0.490999	0.02417	A	G	Hyperplasia of prostate || id:finn-b-N14_PROSTHYPERPLA	finn-b-N14_PROSTHYPERPLA	Hyperplasia of prostate	Hyperplasia of prostate || ||	TRUE	igd	NA	NA	NA	NA	NA	NA	NA
rs13277976	8	61679038	0.0007	0.0213	NA	0.972	0.8328	T	A	Hyperplasia of prostate || id:finn-b-N14_PROSTHYPERPLA	finn-b-N14_PROSTHYPERPLA	Hyperplasia of prostate	Hyperplasia of prostate || ||	TRUE	igd	NA	NA	NA	NA	NA	NA	NA
rs4743805	9	107869834	-0.0022	0.0203	NA	0.9151	0.1905	A	G	Hyperplasia of prostate || id:finn-b-N14_PROSTHYPERPLA	finn-b-N14_PROSTHYPERPLA	Hyperplasia of prostate	Hyperplasia of prostate || ||	TRUE	igd	NA	NA	NA	NA	NA	NA	NA
rs10980797	9	113912553	-0.0341	0.0159	NA	0.0320701	0.471	G	A	Hyperplasia of prostate || id:finn-b-N14_PROSTHYPERPLA	finn-b-N14_PROSTHYPERPLA	Hyperplasia of prostate	Hyperplasia of prostate || ||	TRUE	igd	NA	NA	NA	NA	NA	NA	NA
rs36156082	7	48223146	-0.0509	0.0408	NA	0.2117	0.03914	A	G	Hyperplasia of prostate || id:finn-b-N14_PROSTHYPERPLA	finn-b-N14_PROSTHYPERPLA	Hyperplasia of prostate	Hyperplasia of prostate || ||	TRUE	igd	NA	NA	NA	NA	NA	NA	NA
rs3733018	3	187456594	0.0127	0.0166	NA	0.4419	0.6272	C	A	Hyperplasia of prostate || id:finn-b-N14_PROSTHYPERPLA	finn-b-N14_PROSTHYPERPLA	Hyperplasia of prostate	Hyperplasia of prostate || ||	TRUE	igd	NA	NA	NA	NA	NA	NA	NA
rs10858288	9	137766790	0.021	0.0181	NA	0.2459	0.2622	G	T	Hyperplasia of prostate || id:finn-b-N14_PROSTHYPERPLA	finn-b-N14_PROSTHYPERPLA	Hyperplasia of prostate	Hyperplasia of prostate || ||	TRUE	igd	NA	NA	NA	NA	NA	NA	NA
rs59179413	9	107891888	-0.0128	0.0429	NA	0.766	0.03578	G	A	Hyperplasia of prostate || id:finn-b-N14_PROSTHYPERPLA	finn-b-N14_PROSTHYPERPLA	Hyperplasia of prostate	Hyperplasia of prostate || ||	TRUE	igd	NA	NA	NA	NA	NA	NA	NA
rs117354798	19	52271669	0.2038	0.0805	NA	0.01136	0.01023	A	G	Hyperplasia of prostate || id:finn-b-N14_PROSTHYPERPLA	finn-b-N14_PROSTHYPERPLA	Hyperplasia of prostate	Hyperplasia of prostate || ||	TRUE	igd	NA	NA	NA	NA	NA	NA	NA
rs459526	21	15964278	0.0035	0.016	NA	0.8247	0.5185	T	C	Hyperplasia of prostate || id:finn-b-N14_PROSTHYPERPLA	finn-b-N14_PROSTHYPERPLA	Hyperplasia of prostate	Hyperplasia of prostate || ||	TRUE	igd	NA	NA	NA	NA	NA	NA	NA
rs5757366	22	39306784	0.0362	0.0248	NA	0.1435	0.1215	T	C	Hyperplasia of prostate || id:finn-b-N14_PROSTHYPERPLA	finn-b-N14_PROSTHYPERPLA	Hyperplasia of prostate	Hyperplasia of prostate || ||	TRUE	igd	NA	NA	NA	NA	NA	NA	NA
rs117068684	14	94982057	0.0362	0.0916	NA	0.6924	0.008251	T	C	Hyperplasia of prostate || id:finn-b-N14_PROSTHYPERPLA	finn-b-N14_PROSTHYPERPLA	Hyperplasia of prostate	Hyperplasia of prostate || ||	TRUE	igd	NA	NA	NA	NA	NA	NA	NA
rs62241209	22	50734392	0.046	0.0244	NA	0.0594101	0.121	A	G	Hyperplasia of prostate || id:finn-b-N14_PROSTHYPERPLA	finn-b-N14_PROSTHYPERPLA	Hyperplasia of prostate	Hyperplasia of prostate || ||	TRUE	igd	NA	NA	NA	NA	NA	NA	NA
rs10413889	19	850299	0.0105	0.0332	NA	0.7526	0.06287	A	G	Hyperplasia of prostate || id:finn-b-N14_PROSTHYPERPLA	finn-b-N14_PROSTHYPERPLA	Hyperplasia of prostate	Hyperplasia of prostate || ||	TRUE	igd	NA	NA	NA	NA	NA	NA	NA
rs10412459	19	903857	-0.0198	0.0166	NA	0.2314	0.6201	T	C	Hyperplasia of prostate || id:finn-b-N14_PROSTHYPERPLA	finn-b-N14_PROSTHYPERPLA	Hyperplasia of prostate	Hyperplasia of prostate || ||	TRUE	igd	NA	NA	NA	NA	NA	NA	NA
rs16992439	19	4559474	0.0746	0.0456	NA	0.1017	0.0326	G	A	Hyperplasia of prostate || id:finn-b-N14_PROSTHYPERPLA	finn-b-N14_PROSTHYPERPLA	Hyperplasia of prostate	Hyperplasia of prostate || ||	TRUE	igd	NA	NA	NA	NA	NA	NA	NA
rs1012068	22	32265903	0.0032	0.0169	NA	0.8483	0.3317	G	T	Hyperplasia of prostate || id:finn-b-N14_PROSTHYPERPLA	finn-b-N14_PROSTHYPERPLA	Hyperplasia of prostate	Hyperplasia of prostate || ||	TRUE	igd	NA	NA	NA	NA	NA	NA	NA
rs2205966	22	39299472	-0.0431	0.0164	NA	0.00867801	0.6183	G	C	Hyperplasia of prostate || id:finn-b-N14_PROSTHYPERPLA	finn-b-N14_PROSTHYPERPLA	Hyperplasia of prostate	Hyperplasia of prostate || ||	TRUE	igd	NA	NA	NA	NA	NA	NA	NA
rs11641016	16	86014881	0.0041	0.0182	NA	0.8228	0.2659	G	C	Hyperplasia of prostate || id:finn-b-N14_PROSTHYPERPLA	finn-b-N14_PROSTHYPERPLA	Hyperplasia of prostate	Hyperplasia of prostate || ||	TRUE	igd	NA	NA	NA	NA	NA	NA	NA
rs964184	11	116648917	0.0063	0.0225	NA	0.781101	0.8538	C	G	Hyperplasia of prostate || id:finn-b-N14_PROSTHYPERPLA	finn-b-N14_PROSTHYPERPLA	Hyperplasia of prostate	Hyperplasia of prostate || ||	TRUE	igd	NA	NA	NA	NA	NA	NA	NA
rs10187424	2	85805367	0.0035	0.0161	NA	0.8264	0.4255	C	T	Hyperplasia of prostate || id:finn-b-N14_PROSTHYPERPLA	finn-b-N14_PROSTHYPERPLA	Hyperplasia of prostate	Hyperplasia of prostate || ||	TRUE	igd	TRUE	rs10187424	rs3770098	C	T	A	C
rs10080656	6	89781842	0.01	0.0188	NA	0.5948	0.2332	T	C	Hyperplasia of prostate || id:finn-b-N14_PROSTHYPERPLA	finn-b-N14_PROSTHYPERPLA	Hyperplasia of prostate	Hyperplasia of prostate || ||	TRUE	igd	TRUE	rs10080656	rs12216373	T	C	C	A
rs2065901	1	150653795	0.0053	0.0162	NA	0.744699	0.4057	A	T	Hyperplasia of prostate || id:finn-b-N14_PROSTHYPERPLA	finn-b-N14_PROSTHYPERPLA	Hyperplasia of prostate	Hyperplasia of prostate || ||	TRUE	igd	TRUE	rs2065901	rs2867301	A	T	T	C
rs11189181	10	99148151	-0.0132	0.0167	NA	0.4271	0.354	G	A	Hyperplasia of prostate || id:finn-b-N14_PROSTHYPERPLA	finn-b-N14_PROSTHYPERPLA	Hyperplasia of prostate	Hyperplasia of prostate || ||	TRUE	igd	TRUE	rs11189181	rs2275090	G	A	G	A
rs11084122	19	52300357	-0.0098	0.0172	NA	0.5677	0.3133	A	G	Hyperplasia of prostate || id:finn-b-N14_PROSTHYPERPLA	finn-b-N14_PROSTHYPERPLA	Hyperplasia of prostate	Hyperplasia of prostate || ||	TRUE	igd	TRUE	rs11084122	rs34584856	A	G	T	G

## Sheet: Table S5 MR results
Table S5. MR results.
id.exposure	id.outcome	outcome	exposure	method	nsnp	b	se	pval	pve
eqtl-a-ENSG00000000938	finn-b-N14_PROSTHYPERPLA	Hyperplasia of prostate || id:finn-b-N14_PROSTHYPERPLA	FGR	MR Egger	9	-0.0305701	0.215062	0.89097	0.0197695
eqtl-a-ENSG00000000938	finn-b-N14_PROSTHYPERPLA	Hyperplasia of prostate || id:finn-b-N14_PROSTHYPERPLA	FGR	Weighted median	9	-0.0065786	0.0865192	0.93939	0.0197695
eqtl-a-ENSG00000000938	finn-b-N14_PROSTHYPERPLA	Hyperplasia of prostate || id:finn-b-N14_PROSTHYPERPLA	FGR	Inverse variance weighted	9	0.0376461	0.0695287	0.5882	0.0197695
eqtl-a-ENSG00000000938	finn-b-N14_PROSTHYPERPLA	Hyperplasia of prostate || id:finn-b-N14_PROSTHYPERPLA	FGR	Simple mode	9	-0.0698044	0.155984	0.666375	0.0197695
eqtl-a-ENSG00000000938	finn-b-N14_PROSTHYPERPLA	Hyperplasia of prostate || id:finn-b-N14_PROSTHYPERPLA	FGR	Weighted mode	9	0.0250437	0.144679	0.866874	0.0197695
eqtl-a-ENSG00000008083	finn-b-N14_PROSTHYPERPLA	Hyperplasia of prostate || id:finn-b-N14_PROSTHYPERPLA	JARID2	MR Egger	7	0.0450964	0.0527028	0.431263	0.0596833
eqtl-a-ENSG00000008083	finn-b-N14_PROSTHYPERPLA	Hyperplasia of prostate || id:finn-b-N14_PROSTHYPERPLA	JARID2	Weighted median	7	0.0223235	0.0390157	0.567209	0.0596833
eqtl-a-ENSG00000008083	finn-b-N14_PROSTHYPERPLA	Hyperplasia of prostate || id:finn-b-N14_PROSTHYPERPLA	JARID2	Inverse variance weighted	7	0.0146542	0.0345882	0.671801	0.0596833
eqtl-a-ENSG00000008083	finn-b-N14_PROSTHYPERPLA	Hyperplasia of prostate || id:finn-b-N14_PROSTHYPERPLA	JARID2	Simple mode	7	-0.0165559	0.0836244	0.849599	0.0596833
eqtl-a-ENSG00000008083	finn-b-N14_PROSTHYPERPLA	Hyperplasia of prostate || id:finn-b-N14_PROSTHYPERPLA	JARID2	Weighted mode	7	0.0327257	0.0361439	0.400135	0.0596833
eqtl-a-ENSG00000018280	finn-b-N14_PROSTHYPERPLA	Hyperplasia of prostate || id:finn-b-N14_PROSTHYPERPLA	SLC11A1	MR Egger	11	-0.00399564	0.0401612	0.92293	0.0863618
eqtl-a-ENSG00000018280	finn-b-N14_PROSTHYPERPLA	Hyperplasia of prostate || id:finn-b-N14_PROSTHYPERPLA	SLC11A1	Weighted median	11	-0.000320686	0.0322361	0.992063	0.0863618
eqtl-a-ENSG00000018280	finn-b-N14_PROSTHYPERPLA	Hyperplasia of prostate || id:finn-b-N14_PROSTHYPERPLA	SLC11A1	Inverse variance weighted	11	-0.00994564	0.027111	0.713732	0.0863618
eqtl-a-ENSG00000018280	finn-b-N14_PROSTHYPERPLA	Hyperplasia of prostate || id:finn-b-N14_PROSTHYPERPLA	SLC11A1	Simple mode	11	-0.00643459	0.060032	0.916761	0.0863618
eqtl-a-ENSG00000018280	finn-b-N14_PROSTHYPERPLA	Hyperplasia of prostate || id:finn-b-N14_PROSTHYPERPLA	SLC11A1	Weighted mode	11	0.00401758	0.0329241	0.905296	0.0863618
eqtl-a-ENSG00000021355	finn-b-N14_PROSTHYPERPLA	Hyperplasia of prostate || id:finn-b-N14_PROSTHYPERPLA	SERPINB1	MR Egger	5	0.0499864	0.0846992	0.596586	0.0562362
eqtl-a-ENSG00000021355	finn-b-N14_PROSTHYPERPLA	Hyperplasia of prostate || id:finn-b-N14_PROSTHYPERPLA	SERPINB1	Weighted median	5	0.0561404	0.0312932	0.0728109	0.0562362
eqtl-a-ENSG00000021355	finn-b-N14_PROSTHYPERPLA	Hyperplasia of prostate || id:finn-b-N14_PROSTHYPERPLA	SERPINB1	Inverse variance weighted	5	0.047413	0.0469057	0.312105	0.0562362
eqtl-a-ENSG00000021355	finn-b-N14_PROSTHYPERPLA	Hyperplasia of prostate || id:finn-b-N14_PROSTHYPERPLA	SERPINB1	Simple mode	5	0.0841913	0.0750301	0.324622	0.0562362
eqtl-a-ENSG00000021355	finn-b-N14_PROSTHYPERPLA	Hyperplasia of prostate || id:finn-b-N14_PROSTHYPERPLA	SERPINB1	Weighted mode	5	0.0530807	0.0317584	0.169964	0.0562362
eqtl-a-ENSG00000025708	finn-b-N14_PROSTHYPERPLA	Hyperplasia of prostate || id:finn-b-N14_PROSTHYPERPLA	TYMP	MR Egger	5	-0.0455706	0.092485	0.656008	0.110772
eqtl-a-ENSG00000025708	finn-b-N14_PROSTHYPERPLA	Hyperplasia of prostate || id:finn-b-N14_PROSTHYPERPLA	TYMP	Weighted median	5	-0.0495154	0.0354772	0.162806	0.110772
eqtl-a-ENSG00000025708	finn-b-N14_PROSTHYPERPLA	Hyperplasia of prostate || id:finn-b-N14_PROSTHYPERPLA	TYMP	Inverse variance weighted	5	-0.0566569	0.0360305	0.115842	0.110772
eqtl-a-ENSG00000025708	finn-b-N14_PROSTHYPERPLA	Hyperplasia of prostate || id:finn-b-N14_PROSTHYPERPLA	TYMP	Simple mode	5	-0.0122226	0.0701424	0.87013	0.110772
eqtl-a-ENSG00000025708	finn-b-N14_PROSTHYPERPLA	Hyperplasia of prostate || id:finn-b-N14_PROSTHYPERPLA	TYMP	Weighted mode	5	-0.0517458	0.0395644	0.261011	0.110772
eqtl-a-ENSG00000026025	finn-b-N14_PROSTHYPERPLA	Hyperplasia of prostate || id:finn-b-N14_PROSTHYPERPLA	VIM	MR Egger	6	-0.0820409	0.200821	0.703811	0.0461036
eqtl-a-ENSG00000026025	finn-b-N14_PROSTHYPERPLA	Hyperplasia of prostate || id:finn-b-N14_PROSTHYPERPLA	VIM	Weighted median	6	0.0403028	0.062732	0.520575	0.0461036
eqtl-a-ENSG00000026025	finn-b-N14_PROSTHYPERPLA	Hyperplasia of prostate || id:finn-b-N14_PROSTHYPERPLA	VIM	Inverse variance weighted	6	0.040396	0.0805908	0.616196	0.0461036
eqtl-a-ENSG00000026025	finn-b-N14_PROSTHYPERPLA	Hyperplasia of prostate || id:finn-b-N14_PROSTHYPERPLA	VIM	Simple mode	6	-0.0163047	0.128186	0.903742	0.0461036
eqtl-a-ENSG00000026025	finn-b-N14_PROSTHYPERPLA	Hyperplasia of prostate || id:finn-b-N14_PROSTHYPERPLA	VIM	Weighted mode	6	0.0219826	0.0787066	0.791201	0.0461036
eqtl-a-ENSG00000026508	finn-b-N14_PROSTHYPERPLA	Hyperplasia of prostate || id:finn-b-N14_PROSTHYPERPLA	CD44	MR Egger	4	-0.152515	0.220173	0.560116	0.0163047
eqtl-a-ENSG00000026508	finn-b-N14_PROSTHYPERPLA	Hyperplasia of prostate || id:finn-b-N14_PROSTHYPERPLA	CD44	Weighted median	4	0.0859899	0.0662084	0.194021	0.0163047
eqtl-a-ENSG00000026508	finn-b-N14_PROSTHYPERPLA	Hyperplasia of prostate || id:finn-b-N14_PROSTHYPERPLA	CD44	Inverse variance weighted	4	0.127306	0.0592805	0.0317526	0.0163047
eqtl-a-ENSG00000026508	finn-b-N14_PROSTHYPERPLA	Hyperplasia of prostate || id:finn-b-N14_PROSTHYPERPLA	CD44	Simple mode	4	0.0961491	0.104511	0.425428	0.0163047
eqtl-a-ENSG00000026508	finn-b-N14_PROSTHYPERPLA	Hyperplasia of prostate || id:finn-b-N14_PROSTHYPERPLA	CD44	Weighted mode	4	0.0857816	0.0755941	0.33894	0.0163047
eqtl-a-ENSG00000038427	finn-b-N14_PROSTHYPERPLA	Hyperplasia of prostate || id:finn-b-N14_PROSTHYPERPLA	VCAN	MR Egger	9	0.171558	0.330716	0.619928	0.0171318
eqtl-a-ENSG00000038427	finn-b-N14_PROSTHYPERPLA	Hyperplasia of prostate || id:finn-b-N14_PROSTHYPERPLA	VCAN	Weighted median	9	-0.0124685	0.0878734	0.887165	0.0171318
eqtl-a-ENSG00000038427	finn-b-N14_PROSTHYPERPLA	Hyperplasia of prostate || id:finn-b-N14_PROSTHYPERPLA	VCAN	Inverse variance weighted	9	0.0747954	0.0788564	0.342874	0.0171318
eqtl-a-ENSG00000038427	finn-b-N14_PROSTHYPERPLA	Hyperplasia of prostate || id:finn-b-N14_PROSTHYPERPLA	VCAN	Simple mode	9	-0.0384032	0.162439	0.81905	0.0171318
eqtl-a-ENSG00000038427	finn-b-N14_PROSTHYPERPLA	Hyperplasia of prostate || id:finn-b-N14_PROSTHYPERPLA	VCAN	Weighted mode	9	-0.019777	0.15638	0.902483	0.0171318
eqtl-a-ENSG00000050730	finn-b-N14_PROSTHYPERPLA	Hyperplasia of prostate || id:finn-b-N14_PROSTHYPERPLA	TNIP3	Inverse variance weighted	2	-0.0881447	0.156968	0.574427	0.00700327
eqtl-a-ENSG00000059804	finn-b-N14_PROSTHYPERPLA	Hyperplasia of prostate || id:finn-b-N14_PROSTHYPERPLA	SLC2A3	MR Egger	4	0.0785906	0.0902274	0.475578	0.0317846
eqtl-a-ENSG00000059804	finn-b-N14_PROSTHYPERPLA	Hyperplasia of prostate || id:finn-b-N14_PROSTHYPERPLA	SLC2A3	Weighted median	4	0.0191652	0.0496417	0.699444	0.0317846
eqtl-a-ENSG00000059804	finn-b-N14_PROSTHYPERPLA	Hyperplasia of prostate || id:finn-b-N14_PROSTHYPERPLA	SLC2A3	Inverse variance weighted	4	-0.00466549	0.0461894	0.919544	0.0317846
eqtl-a-ENSG00000059804	finn-b-N14_PROSTHYPERPLA	Hyperplasia of prostate || id:finn-b-N14_PROSTHYPERPLA	SLC2A3	Simple mode	4	-0.0030858	0.0957002	0.976302	0.0317846
eqtl-a-ENSG00000059804	finn-b-N14_PROSTHYPERPLA	Hyperplasia of prostate || id:finn-b-N14_PROSTHYPERPLA	SLC2A3	Weighted mode	4	0.0183849	0.0513267	0.74392	0.0317846
eqtl-a-ENSG00000069849	finn-b-N14_PROSTHYPERPLA	Hyperplasia of prostate || id:finn-b-N14_PROSTHYPERPLA	ATP1B3	Inverse variance weighted	2	-0.309764	0.214314	0.148353	0.00366479
eqtl-a-ENSG00000070961	finn-b-N14_PROSTHYPERPLA	Hyperplasia of prostate || id:finn-b-N14_PROSTHYPERPLA	ATP2B1	Wald ratio	1	0.207051	0.135251	0.125803	0.00355542
eqtl-a-ENSG00000073756	finn-b-N14_PROSTHYPERPLA	Hyperplasia of prostate || id:finn-b-N14_PROSTHYPERPLA	PTGS2	MR Egger	9	-0.085956	0.0663459	0.236207	0.0565013
eqtl-a-ENSG00000073756	finn-b-N14_PROSTHYPERPLA	Hyperplasia of prostate || id:finn-b-N14_PROSTHYPERPLA	PTGS2	Weighted median	9	-0.0639663	0.0454602	0.159403	0.0565013
eqtl-a-ENSG00000073756	finn-b-N14_PROSTHYPERPLA	Hyperplasia of prostate || id:finn-b-N14_PROSTHYPERPLA	PTGS2	Inverse variance weighted	9	-0.0270251	0.0438833	0.538	0.0565013
eqtl-a-ENSG00000073756	finn-b-N14_PROSTHYPERPLA	Hyperplasia of prostate || id:finn-b-N14_PROSTHYPERPLA	PTGS2	Simple mode	9	-0.0800202	0.0655195	0.256733	0.0565013
eqtl-a-ENSG00000073756	finn-b-N14_PROSTHYPERPLA	Hyperplasia of prostate || id:finn-b-N14_PROSTHYPERPLA	PTGS2	Weighted mode	9	-0.0820731	0.0419465	0.0861073	0.0565013
eqtl-a-ENSG00000075426	finn-b-N14_PROSTHYPERPLA	Hyperplasia of prostate || id:finn-b-N14_PROSTHYPERPLA	FOSL2	Wald ratio	1	0.0704045	0.187745	0.70766	0.00163535
eqtl-a-ENSG00000085265	finn-b-N14_PROSTHYPERPLA	Hyperplasia of prostate || id:finn-b-N14_PROSTHYPERPLA	FCN1	MR Egger	11	0.0151094	0.0461373	0.750788	0.110676
eqtl-a-ENSG00000085265	finn-b-N14_PROSTHYPERPLA	Hyperplasia of prostate || id:finn-b-N14_PROSTHYPERPLA	FCN1	Weighted median	11	0.0236538	0.0276201	0.391778	0.110676
eqtl-a-ENSG00000085265	finn-b-N14_PROSTHYPERPLA	Hyperplasia of prostate || id:finn-b-N14_PROSTHYPERPLA	FCN1	Inverse variance weighted	11	0.0166648	0.0306649	0.586821	0.110676
eqtl-a-ENSG00000085265	finn-b-N14_PROSTHYPERPLA	Hyperplasia of prostate || id:finn-b-N14_PROSTHYPERPLA	FCN1	Simple mode	11	-0.0483206	0.0794725	0.556732	0.110676
eqtl-a-ENSG00000085265	finn-b-N14_PROSTHYPERPLA	Hyperplasia of prostate || id:finn-b-N14_PROSTHYPERPLA	FCN1	Weighted mode	11	0.0267646	0.0257758	0.323556	0.110676
eqtl-a-ENSG00000090382	finn-b-N14_PROSTHYPERPLA	Hyperplasia of prostate || id:finn-b-N14_PROSTHYPERPLA	LYZ	MR Egger	11	-0.0211192	0.0289094	0.483648	0.218285
eqtl-a-ENSG00000090382	finn-b-N14_PROSTHYPERPLA	Hyperplasia of prostate || id:finn-b-N14_PROSTHYPERPLA	LYZ	Weighted median	11	-0.0110633	0.0234912	0.637673	0.218285
eqtl-a-ENSG00000090382	finn-b-N14_PROSTHYPERPLA	Hyperplasia of prostate || id:finn-b-N14_PROSTHYPERPLA	LYZ	Inverse variance weighted	11	-0.0148768	0.0203627	0.465028	0.218285
eqtl-a-ENSG00000090382	finn-b-N14_PROSTHYPERPLA	Hyperplasia of prostate || id:finn-b-N14_PROSTHYPERPLA	LYZ	Simple mode	11	-0.0145101	0.045177	0.754683	0.218285
eqtl-a-ENSG00000090382	finn-b-N14_PROSTHYPERPLA	Hyperplasia of prostate || id:finn-b-N14_PROSTHYPERPLA	LYZ	Weighted mode	11	-0.0160563	0.0212586	0.467495	0.218285
eqtl-a-ENSG00000100097	finn-b-N14_PROSTHYPERPLA	Hyperplasia of prostate || id:finn-b-N14_PROSTHYPERPLA	LGALS1	MR Egger	7	-0.0750881	0.0631386	0.287731	0.0561324
eqtl-a-ENSG00000100097	finn-b-N14_PROSTHYPERPLA	Hyperplasia of prostate || id:finn-b-N14_PROSTHYPERPLA	LGALS1	Weighted median	7	0.00528664	0.0400866	0.895079	0.0561324
eqtl-a-ENSG00000100097	finn-b-N14_PROSTHYPERPLA	Hyperplasia of prostate || id:finn-b-N14_PROSTHYPERPLA	LGALS1	Inverse variance weighted	7	0.0232869	0.049095	0.635269	0.0561324
eqtl-a-ENSG00000100097	finn-b-N14_PROSTHYPERPLA	Hyperplasia of prostate || id:finn-b-N14_PROSTHYPERPLA	LGALS1	Simple mode	7	0.167749	0.118572	0.206883	0.0561324
eqtl-a-ENSG00000100097	finn-b-N14_PROSTHYPERPLA	Hyperplasia of prostate || id:finn-b-N14_PROSTHYPERPLA	LGALS1	Weighted mode	7	0.0040948	0.0386343	0.919046	0.0561324
eqtl-a-ENSG00000100644	finn-b-N14_PROSTHYPERPLA	Hyperplasia of prostate || id:finn-b-N14_PROSTHYPERPLA	HIF1A	MR Egger	4	-0.0893641	0.179293	0.667601	0.0199725
eqtl-a-ENSG00000100644	finn-b-N14_PROSTHYPERPLA	Hyperplasia of prostate || id:finn-b-N14_PROSTHYPERPLA	HIF1A	Weighted median	4	-0.0700195	0.0693759	0.312842	0.0199725
eqtl-a-ENSG00000100644	finn-b-N14_PROSTHYPERPLA	Hyperplasia of prostate || id:finn-b-N14_PROSTHYPERPLA	HIF1A	Inverse variance weighted	4	-0.0565933	0.0590291	0.337691	0.0199725
eqtl-a-ENSG00000100644	finn-b-N14_PROSTHYPERPLA	Hyperplasia of prostate || id:finn-b-N14_PROSTHYPERPLA	HIF1A	Simple mode	4	-0.0715744	0.0868103	0.470101	0.0199725
eqtl-a-ENSG00000100644	finn-b-N14_PROSTHYPERPLA	Hyperplasia of prostate || id:finn-b-N14_PROSTHYPERPLA	HIF1A	Weighted mode	4	-0.0712469	0.0809721	0.443702	0.0199725
eqtl-a-ENSG00000103569	finn-b-N14_PROSTHYPERPLA	Hyperplasia of prostate || id:finn-b-N14_PROSTHYPERPLA	AQP9	Inverse variance weighted	2	-0.0475559	0.0889719	0.592993	0.0151436
eqtl-a-ENSG00000104765	finn-b-N14_PROSTHYPERPLA	Hyperplasia of prostate || id:finn-b-N14_PROSTHYPERPLA	BNIP3L	MR Egger	3	-0.413378	0.291875	0.391387	0.00596857
eqtl-a-ENSG00000104765	finn-b-N14_PROSTHYPERPLA	Hyperplasia of prostate || id:finn-b-N14_PROSTHYPERPLA	BNIP3L	Weighted median	3	0.141123	0.143233	0.324495	0.00596857
eqtl-a-ENSG00000104765	finn-b-N14_PROSTHYPERPLA	Hyperplasia of prostate || id:finn-b-N14_PROSTHYPERPLA	BNIP3L	Inverse variance weighted	3	0.0838272	0.154587	0.587635	0.00596857
eqtl-a-ENSG00000104765	finn-b-N14_PROSTHYPERPLA	Hyperplasia of prostate || id:finn-b-N14_PROSTHYPERPLA	BNIP3L	Simple mode	3	0.249439	0.208583	0.354299	0.00596857
eqtl-a-ENSG00000104765	finn-b-N14_PROSTHYPERPLA	Hyperplasia of prostate || id:finn-b-N14_PROSTHYPERPLA	BNIP3L	Weighted mode	3	0.246838	0.207093	0.355547	0.00596857
eqtl-a-ENSG00000105835	finn-b-N14_PROSTHYPERPLA	Hyperplasia of prostate || id:finn-b-N14_PROSTHYPERPLA	NAMPT	MR Egger	4	-0.0852256	0.421824	0.858572	0.00725612
eqtl-a-ENSG00000105835	finn-b-N14_PROSTHYPERPLA	Hyperplasia of prostate || id:finn-b-N14_PROSTHYPERPLA	NAMPT	Weighted median	4	-0.129163	0.108333	0.233154	0.00725612
eqtl-a-ENSG00000105835	finn-b-N14_PROSTHYPERPLA	Hyperplasia of prostate || id:finn-b-N14_PROSTHYPERPLA	NAMPT	Inverse variance weighted	4	-0.133573	0.0918041	0.145674	0.00725612
eqtl-a-ENSG00000105835	finn-b-N14_PROSTHYPERPLA	Hyperplasia of prostate || id:finn-b-N14_PROSTHYPERPLA	NAMPT	Simple mode	4	-0.128617	0.145026	0.440479	0.00725612
eqtl-a-ENSG00000105835	finn-b-N14_PROSTHYPERPLA	Hyperplasia of prostate || id:finn-b-N14_PROSTHYPERPLA	NAMPT	Weighted mode	4	-0.123688	0.136373	0.431276	0.00725612
eqtl-a-ENSG00000110047	finn-b-N14_PROSTHYPERPLA	Hyperplasia of prostate || id:finn-b-N14_PROSTHYPERPLA	EHD1	Wald ratio	1	-0.0264222	0.0916849	0.773206	0.0141864
eqtl-a-ENSG00000112394	finn-b-N14_PROSTHYPERPLA	Hyperplasia of prostate || id:finn-b-N14_PROSTHYPERPLA	SLC16A10	MR Egger	5	0.231271	0.42222	0.621986	0.0102334
eqtl-a-ENSG00000112394	finn-b-N14_PROSTHYPERPLA	Hyperplasia of prostate || id:finn-b-N14_PROSTHYPERPLA	SLC16A10	Weighted median	5	0.150613	0.100726	0.134843	0.0102334
eqtl-a-ENSG00000112394	finn-b-N14_PROSTHYPERPLA	Hyperplasia of prostate || id:finn-b-N14_PROSTHYPERPLA	SLC16A10	Inverse variance weighted	5	0.190977	0.0999092	0.0559395	0.0102334
eqtl-a-ENSG00000112394	finn-b-N14_PROSTHYPERPLA	Hyperplasia of prostate || id:finn-b-N14_PROSTHYPERPLA	SLC16A10	Simple mode	5	0.159993	0.130145	0.286311	0.0102334
eqtl-a-ENSG00000112394	finn-b-N14_PROSTHYPERPLA	Hyperplasia of prostate || id:finn-b-N14_PROSTHYPERPLA	SLC16A10	Weighted mode	5	0.134488	0.109405	0.286339	0.0102334
eqtl-a-ENSG00000115919	finn-b-N14_PROSTHYPERPLA	Hyperplasia of prostate || id:finn-b-N14_PROSTHYPERPLA	KYNU	MR Egger	9	-0.0260217	0.0362697	0.496335	0.0801794
eqtl-a-ENSG00000115919	finn-b-N14_PROSTHYPERPLA	Hyperplasia of prostate || id:finn-b-N14_PROSTHYPERPLA	KYNU	Weighted median	9	-0.0255504	0.0338653	0.450567	0.0801794
eqtl-a-ENSG00000115919	finn-b-N14_PROSTHYPERPLA	Hyperplasia of prostate || id:finn-b-N14_PROSTHYPERPLA	KYNU	Inverse variance weighted	9	-0.0093061	0.0305702	0.76081	0.0801794
eqtl-a-ENSG00000115919	finn-b-N14_PROSTHYPERPLA	Hyperplasia of prostate || id:finn-b-N14_PROSTHYPERPLA	KYNU	Simple mode	9	0.044769	0.0850447	0.612877	0.0801794
eqtl-a-ENSG00000115919	finn-b-N14_PROSTHYPERPLA	Hyperplasia of prostate || id:finn-b-N14_PROSTHYPERPLA	KYNU	Weighted mode	9	-0.032731	0.0349615	0.376565	0.0801794
eqtl-a-ENSG00000122694	finn-b-N14_PROSTHYPERPLA	Hyperplasia of prostate || id:finn-b-N14_PROSTHYPERPLA	GLIPR2	MR Egger	7	-0.0137826	0.0899153	0.884168	0.0341735
eqtl-a-ENSG00000122694	finn-b-N14_PROSTHYPERPLA	Hyperplasia of prostate || id:finn-b-N14_PROSTHYPERPLA	GLIPR2	Weighted median	7	-0.0208278	0.0517365	0.687261	0.0341735
eqtl-a-ENSG00000122694	finn-b-N14_PROSTHYPERPLA	Hyperplasia of prostate || id:finn-b-N14_PROSTHYPERPLA	GLIPR2	Inverse variance weighted	7	-0.00169049	0.0407166	0.966883	0.0341735
eqtl-a-ENSG00000122694	finn-b-N14_PROSTHYPERPLA	Hyperplasia of prostate || id:finn-b-N14_PROSTHYPERPLA	GLIPR2	Simple mode	7	0.00535765	0.0853264	0.951973	0.0341735
eqtl-a-ENSG00000122694	finn-b-N14_PROSTHYPERPLA	Hyperplasia of prostate || id:finn-b-N14_PROSTHYPERPLA	GLIPR2	Weighted mode	7	-0.0345273	0.054956	0.552974	0.0341735
eqtl-a-ENSG00000122862	finn-b-N14_PROSTHYPERPLA	Hyperplasia of prostate || id:finn-b-N14_PROSTHYPERPLA	SRGN	MR Egger	4	-0.0949942	0.0856415	0.382853	0.037846
eqtl-a-ENSG00000122862	finn-b-N14_PROSTHYPERPLA	Hyperplasia of prostate || id:finn-b-N14_PROSTHYPERPLA	SRGN	Weighted median	4	-0.0580449	0.0412154	0.159033	0.037846
eqtl-a-ENSG00000122862	finn-b-N14_PROSTHYPERPLA	Hyperplasia of prostate || id:finn-b-N14_PROSTHYPERPLA	SRGN	Inverse variance weighted	4	-0.0493817	0.048709	0.310673	0.037846
eqtl-a-ENSG00000122862	finn-b-N14_PROSTHYPERPLA	Hyperplasia of prostate || id:finn-b-N14_PROSTHYPERPLA	SRGN	Simple mode	4	-0.165009	0.0908518	0.166946	0.037846
eqtl-a-ENSG00000122862	finn-b-N14_PROSTHYPERPLA	Hyperplasia of prostate || id:finn-b-N14_PROSTHYPERPLA	SRGN	Weighted mode	4	-0.0521337	0.0432551	0.314501	0.037846
eqtl-a-ENSG00000123610	finn-b-N14_PROSTHYPERPLA	Hyperplasia of prostate || id:finn-b-N14_PROSTHYPERPLA	TNFAIP6	Inverse variance weighted	2	0.02424	0.0322088	0.451697	0.0615681
eqtl-a-ENSG00000123689	finn-b-N14_PROSTHYPERPLA	Hyperplasia of prostate || id:finn-b-N14_PROSTHYPERPLA	G0S2	MR Egger	3	0.155567	0.221251	0.609867	0.0130056
eqtl-a-ENSG00000123689	finn-b-N14_PROSTHYPERPLA	Hyperplasia of prostate || id:finn-b-N14_PROSTHYPERPLA	G0S2	Weighted median	3	-0.0505281	0.0707742	0.475268	0.0130056
eqtl-a-ENSG00000123689	finn-b-N14_PROSTHYPERPLA	Hyperplasia of prostate || id:finn-b-N14_PROSTHYPERPLA	G0S2	Inverse variance weighted	3	-0.0574912	0.0669491	0.39049	0.0130056
eqtl-a-ENSG00000123689	finn-b-N14_PROSTHYPERPLA	Hyperplasia of prostate || id:finn-b-N14_PROSTHYPERPLA	G0S2	Simple mode	3	-0.132313	0.107092	0.342078	0.0130056
eqtl-a-ENSG00000123689	finn-b-N14_PROSTHYPERPLA	Hyperplasia of prostate || id:finn-b-N14_PROSTHYPERPLA	G0S2	Weighted mode	3	-0.0196729	0.0778301	0.824055	0.0130056
eqtl-a-ENSG00000124731	finn-b-N14_PROSTHYPERPLA	Hyperplasia of prostate || id:finn-b-N14_PROSTHYPERPLA	TREM1	MR Egger	6	-0.0200032	0.0410156	0.651288	0.118165
eqtl-a-ENSG00000124731	finn-b-N14_PROSTHYPERPLA	Hyperplasia of prostate || id:finn-b-N14_PROSTHYPERPLA	TREM1	Weighted median	6	-0.0103955	0.0247005	0.673857	0.118165
eqtl-a-ENSG00000124731	finn-b-N14_PROSTHYPERPLA	Hyperplasia of prostate || id:finn-b-N14_PROSTHYPERPLA	TREM1	Inverse variance weighted	6	-0.00912233	0.0302073	0.762659	0.118165
eqtl-a-ENSG00000124731	finn-b-N14_PROSTHYPERPLA	Hyperplasia of prostate || id:finn-b-N14_PROSTHYPERPLA	TREM1	Simple mode	6	0.0137272	0.0734501	0.859092	0.118165
eqtl-a-ENSG00000124731	finn-b-N14_PROSTHYPERPLA	Hyperplasia of prostate || id:finn-b-N14_PROSTHYPERPLA	TREM1	Weighted mode	6	-0.00967304	0.0244046	0.708189	0.118165
eqtl-a-ENSG00000124882	finn-b-N14_PROSTHYPERPLA	Hyperplasia of prostate || id:finn-b-N14_PROSTHYPERPLA	EREG	Inverse variance weighted	2	-0.0463161	0.0690163	0.502164	0.0119927
eqtl-a-ENSG00000125538	finn-b-N14_PROSTHYPERPLA	Hyperplasia of prostate || id:finn-b-N14_PROSTHYPERPLA	IL1B	MR Egger	9	-0.0927367	0.206844	0.667455	0.0183253
eqtl-a-ENSG00000125538	finn-b-N14_PROSTHYPERPLA	Hyperplasia of prostate || id:finn-b-N14_PROSTHYPERPLA	IL1B	Weighted median	9	-0.0161865	0.0760825	0.831522	0.0183253
eqtl-a-ENSG00000125538	finn-b-N14_PROSTHYPERPLA	Hyperplasia of prostate || id:finn-b-N14_PROSTHYPERPLA	IL1B	Inverse variance weighted	9	0.0124166	0.0581683	0.830969	0.0183253
eqtl-a-ENSG00000125538	finn-b-N14_PROSTHYPERPLA	Hyperplasia of prostate || id:finn-b-N14_PROSTHYPERPLA	IL1B	Simple mode	9	-0.00571771	0.109277	0.959554	0.0183253
eqtl-a-ENSG00000125538	finn-b-N14_PROSTHYPERPLA	Hyperplasia of prostate || id:finn-b-N14_PROSTHYPERPLA	IL1B	Weighted mode	9	0.00180368	0.0990758	0.985921	0.0183253
eqtl-a-ENSG00000126759	finn-b-N14_PROSTHYPERPLA	Hyperplasia of prostate || id:finn-b-N14_PROSTHYPERPLA	CFP	Wald ratio	1	0.0898152	0.0997395	0.367856	0.0180445
eqtl-a-ENSG00000128383	finn-b-N14_PROSTHYPERPLA	Hyperplasia of prostate || id:finn-b-N14_PROSTHYPERPLA	APOBEC3A	MR Egger	3	0.04402	0.0385532	0.457914	0.0984948
eqtl-a-ENSG00000128383	finn-b-N14_PROSTHYPERPLA	Hyperplasia of prostate || id:finn-b-N14_PROSTHYPERPLA	APOBEC3A	Weighted median	3	-0.0256028	0.0288407	0.374686	0.0984948
eqtl-a-ENSG00000128383	finn-b-N14_PROSTHYPERPLA	Hyperplasia of prostate || id:finn-b-N14_PROSTHYPERPLA	APOBEC3A	Inverse variance weighted	3	-0.0291378	0.0574723	0.612163	0.0984948
eqtl-a-ENSG00000128383	finn-b-N14_PROSTHYPERPLA	Hyperplasia of prostate || id:finn-b-N14_PROSTHYPERPLA	APOBEC3A	Simple mode	3	-0.32169	0.206143	0.259012	0.0984948
eqtl-a-ENSG00000128383	finn-b-N14_PROSTHYPERPLA	Hyperplasia of prostate || id:finn-b-N14_PROSTHYPERPLA	APOBEC3A	Weighted mode	3	-0.00641166	0.0301705	0.851398	0.0984948
eqtl-a-ENSG00000130066	finn-b-N14_PROSTHYPERPLA	Hyperplasia of prostate || id:finn-b-N14_PROSTHYPERPLA	SAT1	Wald ratio	1	0.10741	0.151856	0.479369	0.00812879
eqtl-a-ENSG00000131042	finn-b-N14_PROSTHYPERPLA	Hyperplasia of prostate || id:finn-b-N14_PROSTHYPERPLA	LILRB2	Inverse variance weighted	2	-0.00229685	0.0604017	0.969667	0.0201919
eqtl-a-ENSG00000131669	finn-b-N14_PROSTHYPERPLA	Hyperplasia of prostate || id:finn-b-N14_PROSTHYPERPLA	NINJ1	MR Egger	6	0.0173298	0.0696199	0.815682	0.111724
eqtl-a-ENSG00000131669	finn-b-N14_PROSTHYPERPLA	Hyperplasia of prostate || id:finn-b-N14_PROSTHYPERPLA	NINJ1	Weighted median	6	0.0227521	0.0301191	0.450006	0.111724
eqtl-a-ENSG00000131669	finn-b-N14_PROSTHYPERPLA	Hyperplasia of prostate || id:finn-b-N14_PROSTHYPERPLA	NINJ1	Inverse variance weighted	6	0.0280731	0.0356473	0.430975	0.111724
eqtl-a-ENSG00000131669	finn-b-N14_PROSTHYPERPLA	Hyperplasia of prostate || id:finn-b-N14_PROSTHYPERPLA	NINJ1	Simple mode	6	-0.00069841	0.0639691	0.991711	0.111724
eqtl-a-ENSG00000131669	finn-b-N14_PROSTHYPERPLA	Hyperplasia of prostate || id:finn-b-N14_PROSTHYPERPLA	NINJ1	Weighted mode	6	0.0246719	0.0338924	0.499292	0.111724
eqtl-a-ENSG00000133639	finn-b-N14_PROSTHYPERPLA	Hyperplasia of prostate || id:finn-b-N14_PROSTHYPERPLA	BTG1	Inverse variance weighted	2	-0.0506759	0.109821	0.644481	0.00670932
eqtl-a-ENSG00000133657	finn-b-N14_PROSTHYPERPLA	Hyperplasia of prostate || id:finn-b-N14_PROSTHYPERPLA	ATP13A3	Inverse variance weighted	2	0.0812023	0.0956587	0.395951	0.00856609
eqtl-a-ENSG00000134108	finn-b-N14_PROSTHYPERPLA	Hyperplasia of prostate || id:finn-b-N14_PROSTHYPERPLA	ARL8B	Wald ratio	1	-0.0831602	0.0506711	0.100761	0.0213391
eqtl-a-ENSG00000136286	finn-b-N14_PROSTHYPERPLA	Hyperplasia of prostate || id:finn-b-N14_PROSTHYPERPLA	MYO1G	MR Egger	5	0.0364636	0.0646542	0.612179	0.0759843
eqtl-a-ENSG00000136286	finn-b-N14_PROSTHYPERPLA	Hyperplasia of prostate || id:finn-b-N14_PROSTHYPERPLA	MYO1G	Weighted median	5	0.0341664	0.0325498	0.293873	0.0759843
eqtl-a-ENSG00000136286	finn-b-N14_PROSTHYPERPLA	Hyperplasia of prostate || id:finn-b-N14_PROSTHYPERPLA	MYO1G	Inverse variance weighted	5	0.0260435	0.0358587	0.467667	0.0759843
eqtl-a-ENSG00000136286	finn-b-N14_PROSTHYPERPLA	Hyperplasia of prostate || id:finn-b-N14_PROSTHYPERPLA	MYO1G	Simple mode	5	0.0912419	0.0784366	0.309388	0.0759843
eqtl-a-ENSG00000136286	finn-b-N14_PROSTHYPERPLA	Hyperplasia of prostate || id:finn-b-N14_PROSTHYPERPLA	MYO1G	Weighted mode	5	0.0348271	0.0337174	0.360002	0.0759843
eqtl-a-ENSG00000136689	finn-b-N14_PROSTHYPERPLA	Hyperplasia of prostate || id:finn-b-N14_PROSTHYPERPLA	IL1RN	MR Egger	7	0.2161	0.139075	0.180937	0.0176238
eqtl-a-ENSG00000136689	finn-b-N14_PROSTHYPERPLA	Hyperplasia of prostate || id:finn-b-N14_PROSTHYPERPLA	IL1RN	Weighted median	7	0.0662817	0.0697374	0.341885	0.0176238
eqtl-a-ENSG00000136689	finn-b-N14_PROSTHYPERPLA	Hyperplasia of prostate || id:finn-b-N14_PROSTHYPERPLA	IL1RN	Inverse variance weighted	7	0.0221858	0.0544312	0.683573	0.0176238
eqtl-a-ENSG00000136689	finn-b-N14_PROSTHYPERPLA	Hyperplasia of prostate || id:finn-b-N14_PROSTHYPERPLA	IL1RN	Simple mode	7	0.0506171	0.0991656	0.627979	0.0176238
eqtl-a-ENSG00000136689	finn-b-N14_PROSTHYPERPLA	Hyperplasia of prostate || id:finn-b-N14_PROSTHYPERPLA	IL1RN	Weighted mode	7	0.0709494	0.0750857	0.381183	0.0176238
eqtl-a-ENSG00000137801	finn-b-N14_PROSTHYPERPLA	Hyperplasia of prostate || id:finn-b-N14_PROSTHYPERPLA	THBS1	MR Egger	11	-0.0135342	0.0400962	0.743447	0.126727
eqtl-a-ENSG00000137801	finn-b-N14_PROSTHYPERPLA	Hyperplasia of prostate || id:finn-b-N14_PROSTHYPERPLA	THBS1	Weighted median	11	0.0226999	0.0273235	0.406097	0.126727
eqtl-a-ENSG00000137801	finn-b-N14_PROSTHYPERPLA	Hyperplasia of prostate || id:finn-b-N14_PROSTHYPERPLA	THBS1	Inverse variance weighted	11	0.0096339	0.0220763	0.662553	0.126727
eqtl-a-ENSG00000137801	finn-b-N14_PROSTHYPERPLA	Hyperplasia of prostate || id:finn-b-N14_PROSTHYPERPLA	THBS1	Simple mode	11	0.00224931	0.0455563	0.961593	0.126727
eqtl-a-ENSG00000137801	finn-b-N14_PROSTHYPERPLA	Hyperplasia of prostate || id:finn-b-N14_PROSTHYPERPLA	THBS1	Weighted mode	11	0.0164421	0.0249737	0.525162	0.126727
eqtl-a-ENSG00000141526	finn-b-N14_PROSTHYPERPLA	Hyperplasia of prostate || id:finn-b-N14_PROSTHYPERPLA	SLC16A3	MR Egger	3	0.0421077	0.0623059	0.621648	0.0658593
eqtl-a-ENSG00000141526	finn-b-N14_PROSTHYPERPLA	Hyperplasia of prostate || id:finn-b-N14_PROSTHYPERPLA	SLC16A3	Weighted median	3	-0.0166989	0.0362981	0.64548	0.0658593
eqtl-a-ENSG00000141526	finn-b-N14_PROSTHYPERPLA	Hyperplasia of prostate || id:finn-b-N14_PROSTHYPERPLA	SLC16A3	Inverse variance weighted	3	-0.0200366	0.0351745	0.568925	0.0658593
eqtl-a-ENSG00000141526	finn-b-N14_PROSTHYPERPLA	Hyperplasia of prostate || id:finn-b-N14_PROSTHYPERPLA	SLC16A3	Simple mode	3	-0.0878069	0.0874842	0.421233	0.0658593
eqtl-a-ENSG00000141526	finn-b-N14_PROSTHYPERPLA	Hyperplasia of prostate || id:finn-b-N14_PROSTHYPERPLA	SLC16A3	Weighted mode	3	-0.0107124	0.0381877	0.805434	0.0658593
eqtl-a-ENSG00000142227	finn-b-N14_PROSTHYPERPLA	Hyperplasia of prostate || id:finn-b-N14_PROSTHYPERPLA	EMP3	MR Egger	3	0.197694	0.157277	0.427826	0.00689902
eqtl-a-ENSG00000142227	finn-b-N14_PROSTHYPERPLA	Hyperplasia of prostate || id:finn-b-N14_PROSTHYPERPLA	EMP3	Weighted median	3	0.255412	0.103077	0.0132164	0.00689902
eqtl-a-ENSG00000142227	finn-b-N14_PROSTHYPERPLA	Hyperplasia of prostate || id:finn-b-N14_PROSTHYPERPLA	EMP3	Inverse variance weighted	3	0.266008	0.0939758	0.00464612	0.00689902
eqtl-a-ENSG00000142227	finn-b-N14_PROSTHYPERPLA	Hyperplasia of prostate || id:finn-b-N14_PROSTHYPERPLA	EMP3	Simple mode	3	0.267126	0.141052	0.198754	0.00689902
eqtl-a-ENSG00000142227	finn-b-N14_PROSTHYPERPLA	Hyperplasia of prostate || id:finn-b-N14_PROSTHYPERPLA	EMP3	Weighted mode	3	0.235185	0.124123	0.198608	0.00689902
eqtl-a-ENSG00000143546	finn-b-N14_PROSTHYPERPLA	Hyperplasia of prostate || id:finn-b-N14_PROSTHYPERPLA	S100A8	Inverse variance weighted	2	0.052416	0.0459253	0.253731	0.0293464
eqtl-a-ENSG00000145287	finn-b-N14_PROSTHYPERPLA	Hyperplasia of prostate || id:finn-b-N14_PROSTHYPERPLA	PLAC8	Inverse variance weighted	2	0.0854439	0.107613	0.427198	0.0214437
eqtl-a-ENSG00000146278	finn-b-N14_PROSTHYPERPLA	Hyperplasia of prostate || id:finn-b-N14_PROSTHYPERPLA	PNRC1	Inverse variance weighted	2	0.0214821	0.042539	0.613561	0.039307
eqtl-a-ENSG00000147454	finn-b-N14_PROSTHYPERPLA	Hyperplasia of prostate || id:finn-b-N14_PROSTHYPERPLA	SLC25A37	MR Egger	7	0.239361	0.0499679	0.00492565	0.0663129
eqtl-a-ENSG00000147454	finn-b-N14_PROSTHYPERPLA	Hyperplasia of prostate || id:finn-b-N14_PROSTHYPERPLA	SLC25A37	Weighted median	7	0.197987	0.0339064	5.24451e-09	0.0663129
eqtl-a-ENSG00000147454	finn-b-N14_PROSTHYPERPLA	Hyperplasia of prostate || id:finn-b-N14_PROSTHYPERPLA	SLC25A37	Inverse variance weighted	7	0.161785	0.0338458	1.75245e-06	0.0663129
eqtl-a-ENSG00000147454	finn-b-N14_PROSTHYPERPLA	Hyperplasia of prostate || id:finn-b-N14_PROSTHYPERPLA	SLC25A37	Simple mode	7	0.141905	0.0752308	0.108212	0.0663129
eqtl-a-ENSG00000147454	finn-b-N14_PROSTHYPERPLA	Hyperplasia of prostate || id:finn-b-N14_PROSTHYPERPLA	SLC25A37	Weighted mode	7	0.189021	0.0345022	0.00154555	0.0663129
eqtl-a-ENSG00000148834	finn-b-N14_PROSTHYPERPLA	Hyperplasia of prostate || id:finn-b-N14_PROSTHYPERPLA	GSTO1	MR Egger	3	-0.28643	0.295244	0.509645	0.0393199
eqtl-a-ENSG00000148834	finn-b-N14_PROSTHYPERPLA	Hyperplasia of prostate || id:finn-b-N14_PROSTHYPERPLA	GSTO1	Weighted median	3	-0.0114632	0.0556646	0.836843	0.0393199
eqtl-a-ENSG00000148834	finn-b-N14_PROSTHYPERPLA	Hyperplasia of prostate || id:finn-b-N14_PROSTHYPERPLA	GSTO1	Inverse variance weighted	3	-0.0510778	0.0973863	0.59994	0.0393199
eqtl-a-ENSG00000148834	finn-b-N14_PROSTHYPERPLA	Hyperplasia of prostate || id:finn-b-N14_PROSTHYPERPLA	GSTO1	Simple mode	3	-0.00935203	0.0856295	0.923003	0.0393199
eqtl-a-ENSG00000148834	finn-b-N14_PROSTHYPERPLA	Hyperplasia of prostate || id:finn-b-N14_PROSTHYPERPLA	GSTO1	Weighted mode	3	0.0191797	0.0497127	0.736809	0.0393199
eqtl-a-ENSG00000151726	finn-b-N14_PROSTHYPERPLA	Hyperplasia of prostate || id:finn-b-N14_PROSTHYPERPLA	ACSL1	MR Egger	4	0.4595	0.415841	0.384309	0.00771299
eqtl-a-ENSG00000151726	finn-b-N14_PROSTHYPERPLA	Hyperplasia of prostate || id:finn-b-N14_PROSTHYPERPLA	ACSL1	Weighted median	4	-0.0262178	0.112712	0.816066	0.00771299
eqtl-a-ENSG00000151726	finn-b-N14_PROSTHYPERPLA	Hyperplasia of prostate || id:finn-b-N14_PROSTHYPERPLA	ACSL1	Inverse variance weighted	4	-0.0794782	0.0996523	0.425129	0.00771299
eqtl-a-ENSG00000151726	finn-b-N14_PROSTHYPERPLA	Hyperplasia of prostate || id:finn-b-N14_PROSTHYPERPLA	ACSL1	Simple mode	4	0.00386108	0.143452	0.980217	0.00771299
eqtl-a-ENSG00000151726	finn-b-N14_PROSTHYPERPLA	Hyperplasia of prostate || id:finn-b-N14_PROSTHYPERPLA	ACSL1	Weighted mode	4	0.00632362	0.122243	0.961996	0.00771299
eqtl-a-ENSG00000155307	finn-b-N14_PROSTHYPERPLA	Hyperplasia of prostate || id:finn-b-N14_PROSTHYPERPLA	SAMSN1	MR Egger	5	0.107094	0.223527	0.664617	0.011178
eqtl-a-ENSG00000155307	finn-b-N14_PROSTHYPERPLA	Hyperplasia of prostate || id:finn-b-N14_PROSTHYPERPLA	SAMSN1	Weighted median	5	-0.0358382	0.084076	0.669919	0.011178
eqtl-a-ENSG00000155307	finn-b-N14_PROSTHYPERPLA	Hyperplasia of prostate || id:finn-b-N14_PROSTHYPERPLA	SAMSN1	Inverse variance weighted	5	-0.0175063	0.0724141	0.808972	0.011178
eqtl-a-ENSG00000155307	finn-b-N14_PROSTHYPERPLA	Hyperplasia of prostate || id:finn-b-N14_PROSTHYPERPLA	SAMSN1	Simple mode	5	-0.0295223	0.115152	0.810306	0.011178
eqtl-a-ENSG00000155307	finn-b-N14_PROSTHYPERPLA	Hyperplasia of prostate || id:finn-b-N14_PROSTHYPERPLA	SAMSN1	Weighted mode	5	-0.0323249	0.0983333	0.758852	0.011178
eqtl-a-ENSG00000158869	finn-b-N14_PROSTHYPERPLA	Hyperplasia of prostate || id:finn-b-N14_PROSTHYPERPLA	FCER1G	MR Egger	4	0.0263585	0.0463139	0.626664	0.273019
eqtl-a-ENSG00000158869	finn-b-N14_PROSTHYPERPLA	Hyperplasia of prostate || id:finn-b-N14_PROSTHYPERPLA	FCER1G	Weighted median	4	0.0150947	0.0212877	0.478273	0.273019
eqtl-a-ENSG00000158869	finn-b-N14_PROSTHYPERPLA	Hyperplasia of prostate || id:finn-b-N14_PROSTHYPERPLA	FCER1G	Inverse variance weighted	4	0.0140349	0.0244815	0.56645	0.273019
eqtl-a-ENSG00000158869	finn-b-N14_PROSTHYPERPLA	Hyperplasia of prostate || id:finn-b-N14_PROSTHYPERPLA	FCER1G	Simple mode	4	0.0171694	0.0465453	0.736716	0.273019
eqtl-a-ENSG00000158869	finn-b-N14_PROSTHYPERPLA	Hyperplasia of prostate || id:finn-b-N14_PROSTHYPERPLA	FCER1G	Weighted mode	4	0.0145475	0.0212792	0.543268	0.273019
eqtl-a-ENSG00000163131	finn-b-N14_PROSTHYPERPLA	Hyperplasia of prostate || id:finn-b-N14_PROSTHYPERPLA	CTSS	MR Egger	8	-0.00614979	0.0527373	0.910973	0.0750421
eqtl-a-ENSG00000163131	finn-b-N14_PROSTHYPERPLA	Hyperplasia of prostate || id:finn-b-N14_PROSTHYPERPLA	CTSS	Weighted median	8	0.0236868	0.0313631	0.450103	0.0750421
eqtl-a-ENSG00000163131	finn-b-N14_PROSTHYPERPLA	Hyperplasia of prostate || id:finn-b-N14_PROSTHYPERPLA	CTSS	Inverse variance weighted	8	0.0350651	0.0340521	0.303128	0.0750421
eqtl-a-ENSG00000163131	finn-b-N14_PROSTHYPERPLA	Hyperplasia of prostate || id:finn-b-N14_PROSTHYPERPLA	CTSS	Simple mode	8	0.0116241	0.0662804	0.865748	0.0750421
eqtl-a-ENSG00000163131	finn-b-N14_PROSTHYPERPLA	Hyperplasia of prostate || id:finn-b-N14_PROSTHYPERPLA	CTSS	Weighted mode	8	0.0206926	0.0308813	0.524296	0.0750421
eqtl-a-ENSG00000163220	finn-b-N14_PROSTHYPERPLA	Hyperplasia of prostate || id:finn-b-N14_PROSTHYPERPLA	S100A9	Inverse variance weighted	2	0.0450586	0.0411787	0.273858	0.0379563
eqtl-a-ENSG00000165029	finn-b-N14_PROSTHYPERPLA	Hyperplasia of prostate || id:finn-b-N14_PROSTHYPERPLA	ABCA1	MR Egger	11	-0.112072	0.134181	0.425205	0.0265837
eqtl-a-ENSG00000165029	finn-b-N14_PROSTHYPERPLA	Hyperplasia of prostate || id:finn-b-N14_PROSTHYPERPLA	ABCA1	Weighted median	11	-0.0204988	0.0638459	0.74816	0.0265837
eqtl-a-ENSG00000165029	finn-b-N14_PROSTHYPERPLA	Hyperplasia of prostate || id:finn-b-N14_PROSTHYPERPLA	ABCA1	Inverse variance weighted	11	0.0119568	0.0528277	0.820941	0.0265837
eqtl-a-ENSG00000165029	finn-b-N14_PROSTHYPERPLA	Hyperplasia of prostate || id:finn-b-N14_PROSTHYPERPLA	ABCA1	Simple mode	11	0.0160534	0.102425	0.878574	0.0265837
eqtl-a-ENSG00000165029	finn-b-N14_PROSTHYPERPLA	Hyperplasia of prostate || id:finn-b-N14_PROSTHYPERPLA	ABCA1	Weighted mode	11	-0.0430831	0.0732707	0.569573	0.0265837
eqtl-a-ENSG00000166825	finn-b-N14_PROSTHYPERPLA	Hyperplasia of prostate || id:finn-b-N14_PROSTHYPERPLA	ANPEP	MR Egger	9	0.00205517	0.0308719	0.948785	0.279897
eqtl-a-ENSG00000166825	finn-b-N14_PROSTHYPERPLA	Hyperplasia of prostate || id:finn-b-N14_PROSTHYPERPLA	ANPEP	Weighted median	9	-0.00296512	0.0170077	0.861599	0.279897
eqtl-a-ENSG00000166825	finn-b-N14_PROSTHYPERPLA	Hyperplasia of prostate || id:finn-b-N14_PROSTHYPERPLA	ANPEP	Inverse variance weighted	9	-0.00675347	0.0176125	0.701387	0.279897
eqtl-a-ENSG00000166825	finn-b-N14_PROSTHYPERPLA	Hyperplasia of prostate || id:finn-b-N14_PROSTHYPERPLA	ANPEP	Simple mode	9	-0.00816829	0.036997	0.830792	0.279897
eqtl-a-ENSG00000166825	finn-b-N14_PROSTHYPERPLA	Hyperplasia of prostate || id:finn-b-N14_PROSTHYPERPLA	ANPEP	Weighted mode	9	-0.00816829	0.0179145	0.660542	0.279897
eqtl-a-ENSG00000167680	finn-b-N14_PROSTHYPERPLA	Hyperplasia of prostate || id:finn-b-N14_PROSTHYPERPLA	SEMA6B	Wald ratio	1	0.365774	0.223583	0.101847	0.00212628
eqtl-a-ENSG00000167703	finn-b-N14_PROSTHYPERPLA	Hyperplasia of prostate || id:finn-b-N14_PROSTHYPERPLA	SLC43A2	MR Egger	4	-0.0222125	0.394963	0.960264	0.0124232
eqtl-a-ENSG00000167703	finn-b-N14_PROSTHYPERPLA	Hyperplasia of prostate || id:finn-b-N14_PROSTHYPERPLA	SLC43A2	Weighted median	4	-0.0193572	0.107966	0.85771	0.0124232
eqtl-a-ENSG00000167703	finn-b-N14_PROSTHYPERPLA	Hyperplasia of prostate || id:finn-b-N14_PROSTHYPERPLA	SLC43A2	Inverse variance weighted	4	0.0355324	0.0921337	0.699748	0.0124232
eqtl-a-ENSG00000167703	finn-b-N14_PROSTHYPERPLA	Hyperplasia of prostate || id:finn-b-N14_PROSTHYPERPLA	SLC43A2	Simple mode	4	0.17992	0.163704	0.352034	0.0124232
eqtl-a-ENSG00000167703	finn-b-N14_PROSTHYPERPLA	Hyperplasia of prostate || id:finn-b-N14_PROSTHYPERPLA	SLC43A2	Weighted mode	4	-0.0325529	0.121241	0.805721	0.0124232
eqtl-a-ENSG00000167996	finn-b-N14_PROSTHYPERPLA	Hyperplasia of prostate || id:finn-b-N14_PROSTHYPERPLA	FTH1	Inverse variance weighted	2	-0.0099888	0.0322291	0.756613	0.0378557
eqtl-a-ENSG00000168461	finn-b-N14_PROSTHYPERPLA	Hyperplasia of prostate || id:finn-b-N14_PROSTHYPERPLA	RAB31	MR Egger	7	0.0783278	0.0492597	0.172684	0.0709468
eqtl-a-ENSG00000168461	finn-b-N14_PROSTHYPERPLA	Hyperplasia of prostate || id:finn-b-N14_PROSTHYPERPLA	RAB31	Weighted median	7	0.0286439	0.0319291	0.36966	0.0709468
eqtl-a-ENSG00000168461	finn-b-N14_PROSTHYPERPLA	Hyperplasia of prostate || id:finn-b-N14_PROSTHYPERPLA	RAB31	Inverse variance weighted	7	0.014256	0.0322531	0.658486	0.0709468
eqtl-a-ENSG00000168461	finn-b-N14_PROSTHYPERPLA	Hyperplasia of prostate || id:finn-b-N14_PROSTHYPERPLA	RAB31	Simple mode	7	0.00571224	0.0563843	0.922606	0.0709468
eqtl-a-ENSG00000168461	finn-b-N14_PROSTHYPERPLA	Hyperplasia of prostate || id:finn-b-N14_PROSTHYPERPLA	RAB31	Weighted mode	7	0.0232674	0.0326132	0.502369	0.0709468
eqtl-a-ENSG00000169032	finn-b-N14_PROSTHYPERPLA	Hyperplasia of prostate || id:finn-b-N14_PROSTHYPERPLA	MAP2K1	Wald ratio	1	0.0435704	0.0890991	0.624834	0.0152352
eqtl-a-ENSG00000169429	finn-b-N14_PROSTHYPERPLA	Hyperplasia of prostate || id:finn-b-N14_PROSTHYPERPLA	CXCL8	MR Egger	9	-0.0012098	0.0509905	0.981733	0.0851679
eqtl-a-ENSG00000169429	finn-b-N14_PROSTHYPERPLA	Hyperplasia of prostate || id:finn-b-N14_PROSTHYPERPLA	CXCL8	Weighted median	9	-0.00637902	0.0385708	0.868641	0.0851679
eqtl-a-ENSG00000169429	finn-b-N14_PROSTHYPERPLA	Hyperplasia of prostate || id:finn-b-N14_PROSTHYPERPLA	CXCL8	Inverse variance weighted	9	0.0180781	0.0296837	0.542508	0.0851679
eqtl-a-ENSG00000169429	finn-b-N14_PROSTHYPERPLA	Hyperplasia of prostate || id:finn-b-N14_PROSTHYPERPLA	CXCL8	Simple mode	9	0.0540882	0.0591824	0.387472	0.0851679
eqtl-a-ENSG00000169429	finn-b-N14_PROSTHYPERPLA	Hyperplasia of prostate || id:finn-b-N14_PROSTHYPERPLA	CXCL8	Weighted mode	9	0.00105259	0.0394197	0.979351	0.0851679
eqtl-a-ENSG00000169442	finn-b-N14_PROSTHYPERPLA	Hyperplasia of prostate || id:finn-b-N14_PROSTHYPERPLA	CD52	MR Egger	4	-0.169755	0.164148	0.409726	0.0237156
eqtl-a-ENSG00000169442	finn-b-N14_PROSTHYPERPLA	Hyperplasia of prostate || id:finn-b-N14_PROSTHYPERPLA	CD52	Weighted median	4	-0.0125126	0.0514314	0.807782	0.0237156
eqtl-a-ENSG00000169442	finn-b-N14_PROSTHYPERPLA	Hyperplasia of prostate || id:finn-b-N14_PROSTHYPERPLA	CD52	Inverse variance weighted	4	0.0123811	0.0869993	0.886833	0.0237156
eqtl-a-ENSG00000169442	finn-b-N14_PROSTHYPERPLA	Hyperplasia of prostate || id:finn-b-N14_PROSTHYPERPLA	CD52	Simple mode	4	0.0128269	0.102049	0.907925	0.0237156
eqtl-a-ENSG00000169442	finn-b-N14_PROSTHYPERPLA	Hyperplasia of prostate || id:finn-b-N14_PROSTHYPERPLA	CD52	Weighted mode	4	-0.0172882	0.0539575	0.769682	0.0237156
eqtl-a-ENSG00000169554	finn-b-N14_PROSTHYPERPLA	Hyperplasia of prostate || id:finn-b-N14_PROSTHYPERPLA	ZEB2	Inverse variance weighted	2	0.268539	0.148449	0.0704554	0.0028305
eqtl-a-ENSG00000170542	finn-b-N14_PROSTHYPERPLA	Hyperplasia of prostate || id:finn-b-N14_PROSTHYPERPLA	SERPINB9	MR Egger	3	-0.0410025	0.0753217	0.682641	0.0648258
eqtl-a-ENSG00000170542	finn-b-N14_PROSTHYPERPLA	Hyperplasia of prostate || id:finn-b-N14_PROSTHYPERPLA	SERPINB9	Weighted median	3	-0.0325527	0.0360151	0.366069	0.0648258
eqtl-a-ENSG00000170542	finn-b-N14_PROSTHYPERPLA	Hyperplasia of prostate || id:finn-b-N14_PROSTHYPERPLA	SERPINB9	Inverse variance weighted	3	-0.0302301	0.0353681	0.392703	0.0648258
eqtl-a-ENSG00000170542	finn-b-N14_PROSTHYPERPLA	Hyperplasia of prostate || id:finn-b-N14_PROSTHYPERPLA	SERPINB9	Simple mode	3	-0.0513345	0.0539659	0.44188	0.0648258
eqtl-a-ENSG00000170542	finn-b-N14_PROSTHYPERPLA	Hyperplasia of prostate || id:finn-b-N14_PROSTHYPERPLA	SERPINB9	Weighted mode	3	-0.0326212	0.0381369	0.482464	0.0648258
eqtl-a-ENSG00000171049	finn-b-N14_PROSTHYPERPLA	Hyperplasia of prostate || id:finn-b-N14_PROSTHYPERPLA	FPR2	MR Egger	9	-0.0517209	0.0570455	0.394723	0.101687
eqtl-a-ENSG00000171049	finn-b-N14_PROSTHYPERPLA	Hyperplasia of prostate || id:finn-b-N14_PROSTHYPERPLA	FPR2	Weighted median	9	0.0241205	0.0325782	0.459066	0.101687
eqtl-a-ENSG00000171049	finn-b-N14_PROSTHYPERPLA	Hyperplasia of prostate || id:finn-b-N14_PROSTHYPERPLA	FPR2	Inverse variance weighted	9	-0.00356808	0.0329757	0.913834	0.101687
eqtl-a-ENSG00000171049	finn-b-N14_PROSTHYPERPLA	Hyperplasia of prostate || id:finn-b-N14_PROSTHYPERPLA	FPR2	Simple mode	9	0.0029328	0.0616362	0.963215	0.101687
eqtl-a-ENSG00000171049	finn-b-N14_PROSTHYPERPLA	Hyperplasia of prostate || id:finn-b-N14_PROSTHYPERPLA	FPR2	Weighted mode	9	0.0124679	0.0295787	0.684476	0.101687
eqtl-a-ENSG00000171051	finn-b-N14_PROSTHYPERPLA	Hyperplasia of prostate || id:finn-b-N14_PROSTHYPERPLA	FPR1	MR Egger	7	0.179371	0.106728	0.153665	0.0778501
eqtl-a-ENSG00000171051	finn-b-N14_PROSTHYPERPLA	Hyperplasia of prostate || id:finn-b-N14_PROSTHYPERPLA	FPR1	Weighted median	7	0.0255511	0.0311716	0.412392	0.0778501
eqtl-a-ENSG00000171051	finn-b-N14_PROSTHYPERPLA	Hyperplasia of prostate || id:finn-b-N14_PROSTHYPERPLA	FPR1	Inverse variance weighted	7	-0.00112318	0.069954	0.98719	0.0778501
eqtl-a-ENSG00000171051	finn-b-N14_PROSTHYPERPLA	Hyperplasia of prostate || id:finn-b-N14_PROSTHYPERPLA	FPR1	Simple mode	7	-0.0134391	0.0519965	0.804688	0.0778501
eqtl-a-ENSG00000171051	finn-b-N14_PROSTHYPERPLA	Hyperplasia of prostate || id:finn-b-N14_PROSTHYPERPLA	FPR1	Weighted mode	7	0.0326019	0.0316079	0.342102	0.0778501
eqtl-a-ENSG00000173391	finn-b-N14_PROSTHYPERPLA	Hyperplasia of prostate || id:finn-b-N14_PROSTHYPERPLA	OLR1	MR Egger	6	-0.123821	0.305718	0.706191	0.013664
eqtl-a-ENSG00000173391	finn-b-N14_PROSTHYPERPLA	Hyperplasia of prostate || id:finn-b-N14_PROSTHYPERPLA	OLR1	Weighted median	6	0.0175645	0.0830857	0.832574	0.013664
eqtl-a-ENSG00000173391	finn-b-N14_PROSTHYPERPLA	Hyperplasia of prostate || id:finn-b-N14_PROSTHYPERPLA	OLR1	Inverse variance weighted	6	0.0632254	0.0656938	0.335836	0.013664
eqtl-a-ENSG00000173391	finn-b-N14_PROSTHYPERPLA	Hyperplasia of prostate || id:finn-b-N14_PROSTHYPERPLA	OLR1	Simple mode	6	-0.00334832	0.122336	0.979224	0.013664
eqtl-a-ENSG00000173391	finn-b-N14_PROSTHYPERPLA	Hyperplasia of prostate || id:finn-b-N14_PROSTHYPERPLA	OLR1	Weighted mode	6	-0.00334832	0.117511	0.978371	0.013664
eqtl-a-ENSG00000178726	finn-b-N14_PROSTHYPERPLA	Hyperplasia of prostate || id:finn-b-N14_PROSTHYPERPLA	THBD	MR Egger	4	-0.0221711	0.0569378	0.734537	0.0703274
eqtl-a-ENSG00000178726	finn-b-N14_PROSTHYPERPLA	Hyperplasia of prostate || id:finn-b-N14_PROSTHYPERPLA	THBD	Weighted median	4	0.00538934	0.0248191	0.828095	0.0703274
eqtl-a-ENSG00000178726	finn-b-N14_PROSTHYPERPLA	Hyperplasia of prostate || id:finn-b-N14_PROSTHYPERPLA	THBD	Inverse variance weighted	4	0.0107169	0.0373467	0.774146	0.0703274
eqtl-a-ENSG00000178726	finn-b-N14_PROSTHYPERPLA	Hyperplasia of prostate || id:finn-b-N14_PROSTHYPERPLA	THBD	Simple mode	4	-0.00330416	0.040666	0.940359	0.0703274
eqtl-a-ENSG00000178726	finn-b-N14_PROSTHYPERPLA	Hyperplasia of prostate || id:finn-b-N14_PROSTHYPERPLA	THBD	Weighted mode	4	0.00311998	0.0240154	0.904855	0.0703274
eqtl-a-ENSG00000183696	finn-b-N14_PROSTHYPERPLA	Hyperplasia of prostate || id:finn-b-N14_PROSTHYPERPLA	UPP1	MR Egger	4	0.044899	0.0776744	0.621648	0.060425
eqtl-a-ENSG00000183696	finn-b-N14_PROSTHYPERPLA	Hyperplasia of prostate || id:finn-b-N14_PROSTHYPERPLA	UPP1	Weighted median	4	0.0021145	0.0327842	0.948574	0.060425
eqtl-a-ENSG00000183696	finn-b-N14_PROSTHYPERPLA	Hyperplasia of prostate || id:finn-b-N14_PROSTHYPERPLA	UPP1	Inverse variance weighted	4	-0.00283663	0.0438771	0.948453	0.060425
eqtl-a-ENSG00000183696	finn-b-N14_PROSTHYPERPLA	Hyperplasia of prostate || id:finn-b-N14_PROSTHYPERPLA	UPP1	Simple mode	4	-0.233	0.114144	0.133882	0.060425
eqtl-a-ENSG00000183696	finn-b-N14_PROSTHYPERPLA	Hyperplasia of prostate || id:finn-b-N14_PROSTHYPERPLA	UPP1	Weighted mode	4	0.0116241	0.0324582	0.743966	0.060425
eqtl-a-ENSG00000186407	finn-b-N14_PROSTHYPERPLA	Hyperplasia of prostate || id:finn-b-N14_PROSTHYPERPLA	CD300E	MR Egger	5	-0.121059	0.136037	0.439076	0.0574871
eqtl-a-ENSG00000186407	finn-b-N14_PROSTHYPERPLA	Hyperplasia of prostate || id:finn-b-N14_PROSTHYPERPLA	CD300E	Weighted median	5	-0.102343	0.0564629	0.0698968	0.0574871
eqtl-a-ENSG00000186407	finn-b-N14_PROSTHYPERPLA	Hyperplasia of prostate || id:finn-b-N14_PROSTHYPERPLA	CD300E	Inverse variance weighted	5	-0.108637	0.0729879	0.136637	0.0574871
eqtl-a-ENSG00000186407	finn-b-N14_PROSTHYPERPLA	Hyperplasia of prostate || id:finn-b-N14_PROSTHYPERPLA	CD300E	Simple mode	5	-0.180603	0.1108	0.178438	0.0574871
eqtl-a-ENSG00000186407	finn-b-N14_PROSTHYPERPLA	Hyperplasia of prostate || id:finn-b-N14_PROSTHYPERPLA	CD300E	Weighted mode	5	-0.106595	0.0612237	0.156642	0.0574871
eqtl-a-ENSG00000197249	finn-b-N14_PROSTHYPERPLA	Hyperplasia of prostate || id:finn-b-N14_PROSTHYPERPLA	SERPINA1	MR Egger	7	-0.00209863	0.0402457	0.960432	0.102936
eqtl-a-ENSG00000197249	finn-b-N14_PROSTHYPERPLA	Hyperplasia of prostate || id:finn-b-N14_PROSTHYPERPLA	SERPINA1	Weighted median	7	-0.020501	0.0284597	0.471308	0.102936
eqtl-a-ENSG00000197249	finn-b-N14_PROSTHYPERPLA	Hyperplasia of prostate || id:finn-b-N14_PROSTHYPERPLA	SERPINA1	Inverse variance weighted	7	-0.0224441	0.0273294	0.411507	0.102936
eqtl-a-ENSG00000197249	finn-b-N14_PROSTHYPERPLA	Hyperplasia of prostate || id:finn-b-N14_PROSTHYPERPLA	SERPINA1	Simple mode	7	-0.0705271	0.0611142	0.292378	0.102936
eqtl-a-ENSG00000197249	finn-b-N14_PROSTHYPERPLA	Hyperplasia of prostate || id:finn-b-N14_PROSTHYPERPLA	SERPINA1	Weighted mode	7	-0.0210693	0.0284444	0.486829	0.102936
eqtl-a-ENSG00000197766	finn-b-N14_PROSTHYPERPLA	Hyperplasia of prostate || id:finn-b-N14_PROSTHYPERPLA	CFD	MR Egger	6	-0.026341	0.0502078	0.627565	0.218328
eqtl-a-ENSG00000197766	finn-b-N14_PROSTHYPERPLA	Hyperplasia of prostate || id:finn-b-N14_PROSTHYPERPLA	CFD	Weighted median	6	-0.0191471	0.0257925	0.457875	0.218328
eqtl-a-ENSG00000197766	finn-b-N14_PROSTHYPERPLA	Hyperplasia of prostate || id:finn-b-N14_PROSTHYPERPLA	CFD	Inverse variance weighted	6	-0.0128551	0.0349642	0.713125	0.218328
eqtl-a-ENSG00000197766	finn-b-N14_PROSTHYPERPLA	Hyperplasia of prostate || id:finn-b-N14_PROSTHYPERPLA	CFD	Simple mode	6	-0.0799876	0.0476968	0.154387	0.218328
eqtl-a-ENSG00000197766	finn-b-N14_PROSTHYPERPLA	Hyperplasia of prostate || id:finn-b-N14_PROSTHYPERPLA	CFD	Weighted mode	6	-0.0238436	0.0244613	0.374452	0.218328
eqtl-a-ENSG00000198814	finn-b-N14_PROSTHYPERPLA	Hyperplasia of prostate || id:finn-b-N14_PROSTHYPERPLA	GK	Wald ratio	1	0.179048	0.236821	0.44962	0.00582253
eqtl-a-ENSG00000213145	finn-b-N14_PROSTHYPERPLA	Hyperplasia of prostate || id:finn-b-N14_PROSTHYPERPLA	CRIP1	Inverse variance weighted	2	0.0279024	0.31756	0.929984	0.00858166
eqtl-a-ENSG00000251230	finn-b-N14_PROSTHYPERPLA	Hyperplasia of prostate || id:finn-b-N14_PROSTHYPERPLA	MIR3945HG	MR Egger	3	-0.0959837	0.140255	0.617935	0.0898467
eqtl-a-ENSG00000251230	finn-b-N14_PROSTHYPERPLA	Hyperplasia of prostate || id:finn-b-N14_PROSTHYPERPLA	MIR3945HG	Weighted median	3	-0.0690414	0.0667812	0.301208	0.0898467
eqtl-a-ENSG00000251230	finn-b-N14_PROSTHYPERPLA	Hyperplasia of prostate || id:finn-b-N14_PROSTHYPERPLA	MIR3945HG	Inverse variance weighted	3	-0.0727724	0.0629773	0.247872	0.0898467
eqtl-a-ENSG00000251230	finn-b-N14_PROSTHYPERPLA	Hyperplasia of prostate || id:finn-b-N14_PROSTHYPERPLA	MIR3945HG	Simple mode	3	-0.0253093	0.100499	0.824684	0.0898467
eqtl-a-ENSG00000251230	finn-b-N14_PROSTHYPERPLA	Hyperplasia of prostate || id:finn-b-N14_PROSTHYPERPLA	MIR3945HG	Weighted mode	3	-0.0630596	0.0694102	0.459508	0.0898467

## Sheet: Table S6 heterogeneity
Table S6. Heterogeneity analyses of Mendelian randomization.
id.exposure	id.outcome	outcome	exposure	method	Q	Q_df	Q_pval
eqtl-a-ENSG00000171051	finn-b-N14_PROSTHYPERPLA	Hyperplasia of prostate || id:finn-b-N14_PROSTHYPERPLA	FPR1	Inverse variance weighted	36.3237	6	2.38e-06
eqtl-a-ENSG00000171051	finn-b-N14_PROSTHYPERPLA	Hyperplasia of prostate || id:finn-b-N14_PROSTHYPERPLA	FPR1	MR Egger	20.1648	5	0.00116381
eqtl-a-ENSG00000148834	finn-b-N14_PROSTHYPERPLA	Hyperplasia of prostate || id:finn-b-N14_PROSTHYPERPLA	GSTO1	Inverse variance weighted	10.0181	2	0.00667716
eqtl-a-ENSG00000213145	finn-b-N14_PROSTHYPERPLA	Hyperplasia of prostate || id:finn-b-N14_PROSTHYPERPLA	CRIP1	Inverse variance weighted	6.15884	1	0.0130757
eqtl-a-ENSG00000148834	finn-b-N14_PROSTHYPERPLA	Hyperplasia of prostate || id:finn-b-N14_PROSTHYPERPLA	GSTO1	MR Egger	5.80072	1	0.0160196
eqtl-a-ENSG00000128383	finn-b-N14_PROSTHYPERPLA	Hyperplasia of prostate || id:finn-b-N14_PROSTHYPERPLA	APOBEC3A	Inverse variance weighted	8.06773	2	0.0177057
eqtl-a-ENSG00000021355	finn-b-N14_PROSTHYPERPLA	Hyperplasia of prostate || id:finn-b-N14_PROSTHYPERPLA	SERPINB1	MR Egger	9.63838	3	0.0219039
eqtl-a-ENSG00000197766	finn-b-N14_PROSTHYPERPLA	Hyperplasia of prostate || id:finn-b-N14_PROSTHYPERPLA	CFD	MR Egger	11.3731	4	0.0226761
eqtl-a-ENSG00000169442	finn-b-N14_PROSTHYPERPLA	Hyperplasia of prostate || id:finn-b-N14_PROSTHYPERPLA	CD52	Inverse variance weighted	9.55795	3	0.0227228
eqtl-a-ENSG00000197766	finn-b-N14_PROSTHYPERPLA	Hyperplasia of prostate || id:finn-b-N14_PROSTHYPERPLA	CFD	Inverse variance weighted	11.8629	5	0.036716
eqtl-a-ENSG00000026025	finn-b-N14_PROSTHYPERPLA	Hyperplasia of prostate || id:finn-b-N14_PROSTHYPERPLA	VIM	MR Egger	10.0449	4	0.039678
eqtl-a-ENSG00000021355	finn-b-N14_PROSTHYPERPLA	Hyperplasia of prostate || id:finn-b-N14_PROSTHYPERPLA	SERPINB1	Inverse variance weighted	9.64339	4	0.0468828
eqtl-a-ENSG00000186407	finn-b-N14_PROSTHYPERPLA	Hyperplasia of prostate || id:finn-b-N14_PROSTHYPERPLA	CD300E	MR Egger	7.9388	3	0.0472937
eqtl-a-ENSG00000026025	finn-b-N14_PROSTHYPERPLA	Hyperplasia of prostate || id:finn-b-N14_PROSTHYPERPLA	VIM	Inverse variance weighted	11.1844	5	0.0478444
eqtl-a-ENSG00000100097	finn-b-N14_PROSTHYPERPLA	Hyperplasia of prostate || id:finn-b-N14_PROSTHYPERPLA	LGALS1	Inverse variance weighted	12.1251	6	0.0592355
eqtl-a-ENSG00000169442	finn-b-N14_PROSTHYPERPLA	Hyperplasia of prostate || id:finn-b-N14_PROSTHYPERPLA	CD52	MR Egger	5.3003	2	0.0706406
eqtl-a-ENSG00000178726	finn-b-N14_PROSTHYPERPLA	Hyperplasia of prostate || id:finn-b-N14_PROSTHYPERPLA	THBD	MR Egger	5.24925	2	0.072467
eqtl-a-ENSG00000178726	finn-b-N14_PROSTHYPERPLA	Hyperplasia of prostate || id:finn-b-N14_PROSTHYPERPLA	THBD	Inverse variance weighted	6.95618	3	0.0733078
eqtl-a-ENSG00000085265	finn-b-N14_PROSTHYPERPLA	Hyperplasia of prostate || id:finn-b-N14_PROSTHYPERPLA	FCN1	MR Egger	15.604	9	0.0756264
eqtl-a-ENSG00000038427	finn-b-N14_PROSTHYPERPLA	Hyperplasia of prostate || id:finn-b-N14_PROSTHYPERPLA	VCAN	MR Egger	12.7972	7	0.0772059
eqtl-a-ENSG00000050730	finn-b-N14_PROSTHYPERPLA	Hyperplasia of prostate || id:finn-b-N14_PROSTHYPERPLA	TNIP3	Inverse variance weighted	3.03328	1	0.0815728
eqtl-a-ENSG00000186407	finn-b-N14_PROSTHYPERPLA	Hyperplasia of prostate || id:finn-b-N14_PROSTHYPERPLA	CD300E	Inverse variance weighted	7.97451	4	0.0925165
eqtl-a-ENSG00000124731	finn-b-N14_PROSTHYPERPLA	Hyperplasia of prostate || id:finn-b-N14_PROSTHYPERPLA	TREM1	MR Egger	7.8323	4	0.0979181
eqtl-a-ENSG00000171049	finn-b-N14_PROSTHYPERPLA	Hyperplasia of prostate || id:finn-b-N14_PROSTHYPERPLA	FPR2	Inverse variance weighted	13.3854	8	0.0992597
eqtl-a-ENSG00000112394	finn-b-N14_PROSTHYPERPLA	Hyperplasia of prostate || id:finn-b-N14_PROSTHYPERPLA	SLC16A10	MR Egger	6.16011	3	0.104075
eqtl-a-ENSG00000183696	finn-b-N14_PROSTHYPERPLA	Hyperplasia of prostate || id:finn-b-N14_PROSTHYPERPLA	UPP1	MR Egger	4.42112	2	0.109639
eqtl-a-ENSG00000073756	finn-b-N14_PROSTHYPERPLA	Hyperplasia of prostate || id:finn-b-N14_PROSTHYPERPLA	PTGS2	Inverse variance weighted	13.0365	8	0.1106
eqtl-a-ENSG00000085265	finn-b-N14_PROSTHYPERPLA	Hyperplasia of prostate || id:finn-b-N14_PROSTHYPERPLA	FCN1	Inverse variance weighted	15.6079	10	0.111422
eqtl-a-ENSG00000131669	finn-b-N14_PROSTHYPERPLA	Hyperplasia of prostate || id:finn-b-N14_PROSTHYPERPLA	NINJ1	MR Egger	7.48732	4	0.11227
eqtl-a-ENSG00000038427	finn-b-N14_PROSTHYPERPLA	Hyperplasia of prostate || id:finn-b-N14_PROSTHYPERPLA	VCAN	Inverse variance weighted	12.9645	8	0.113079
eqtl-a-ENSG00000171049	finn-b-N14_PROSTHYPERPLA	Hyperplasia of prostate || id:finn-b-N14_PROSTHYPERPLA	FPR2	MR Egger	11.6167	7	0.113888
eqtl-a-ENSG00000069849	finn-b-N14_PROSTHYPERPLA	Hyperplasia of prostate || id:finn-b-N14_PROSTHYPERPLA	ATP1B3	Inverse variance weighted	2.49858	1	0.113949
eqtl-a-ENSG00000183696	finn-b-N14_PROSTHYPERPLA	Hyperplasia of prostate || id:finn-b-N14_PROSTHYPERPLA	UPP1	Inverse variance weighted	5.74313	3	0.124799
eqtl-a-ENSG00000104765	finn-b-N14_PROSTHYPERPLA	Hyperplasia of prostate || id:finn-b-N14_PROSTHYPERPLA	BNIP3L	Inverse variance weighted	4.11236	2	0.127942
eqtl-a-ENSG00000000938	finn-b-N14_PROSTHYPERPLA	Hyperplasia of prostate || id:finn-b-N14_PROSTHYPERPLA	FGR	MR Egger	11.0488	7	0.136503
eqtl-a-ENSG00000073756	finn-b-N14_PROSTHYPERPLA	Hyperplasia of prostate || id:finn-b-N14_PROSTHYPERPLA	PTGS2	MR Egger	10.9191	7	0.142188
eqtl-a-ENSG00000136286	finn-b-N14_PROSTHYPERPLA	Hyperplasia of prostate || id:finn-b-N14_PROSTHYPERPLA	MYO1G	MR Egger	5.40707	3	0.144304
eqtl-a-ENSG00000124731	finn-b-N14_PROSTHYPERPLA	Hyperplasia of prostate || id:finn-b-N14_PROSTHYPERPLA	TREM1	Inverse variance weighted	8.22148	5	0.144445
eqtl-a-ENSG00000122862	finn-b-N14_PROSTHYPERPLA	Hyperplasia of prostate || id:finn-b-N14_PROSTHYPERPLA	SRGN	MR Egger	3.83437	2	0.14702
eqtl-a-ENSG00000158869	finn-b-N14_PROSTHYPERPLA	Hyperplasia of prostate || id:finn-b-N14_PROSTHYPERPLA	FCER1G	MR Egger	3.76286	2	0.152372
eqtl-a-ENSG00000131669	finn-b-N14_PROSTHYPERPLA	Hyperplasia of prostate || id:finn-b-N14_PROSTHYPERPLA	NINJ1	Inverse variance weighted	7.55334	5	0.182631
eqtl-a-ENSG00000112394	finn-b-N14_PROSTHYPERPLA	Hyperplasia of prostate || id:finn-b-N14_PROSTHYPERPLA	SLC16A10	Inverse variance weighted	6.18031	4	0.186081
eqtl-a-ENSG00000000938	finn-b-N14_PROSTHYPERPLA	Hyperplasia of prostate || id:finn-b-N14_PROSTHYPERPLA	FGR	Inverse variance weighted	11.2288	8	0.18907
eqtl-a-ENSG00000122862	finn-b-N14_PROSTHYPERPLA	Hyperplasia of prostate || id:finn-b-N14_PROSTHYPERPLA	SRGN	Inverse variance weighted	4.73072	3	0.192611
eqtl-a-ENSG00000025708	finn-b-N14_PROSTHYPERPLA	Hyperplasia of prostate || id:finn-b-N14_PROSTHYPERPLA	TYMP	MR Egger	4.70101	3	0.195046
eqtl-a-ENSG00000166825	finn-b-N14_PROSTHYPERPLA	Hyperplasia of prostate || id:finn-b-N14_PROSTHYPERPLA	ANPEP	MR Egger	9.75967	7	0.202607
eqtl-a-ENSG00000163131	finn-b-N14_PROSTHYPERPLA	Hyperplasia of prostate || id:finn-b-N14_PROSTHYPERPLA	CTSS	Inverse variance weighted	9.3855	7	0.22615
eqtl-a-ENSG00000163131	finn-b-N14_PROSTHYPERPLA	Hyperplasia of prostate || id:finn-b-N14_PROSTHYPERPLA	CTSS	MR Egger	7.99568	6	0.23842
eqtl-a-ENSG00000136286	finn-b-N14_PROSTHYPERPLA	Hyperplasia of prostate || id:finn-b-N14_PROSTHYPERPLA	MYO1G	Inverse variance weighted	5.48566	4	0.240993
eqtl-a-ENSG00000100097	finn-b-N14_PROSTHYPERPLA	Hyperplasia of prostate || id:finn-b-N14_PROSTHYPERPLA	LGALS1	MR Egger	6.69792	5	0.244093
eqtl-a-ENSG00000251230	finn-b-N14_PROSTHYPERPLA	Hyperplasia of prostate || id:finn-b-N14_PROSTHYPERPLA	MIR3945HG	MR Egger	1.29608	1	0.25493
eqtl-a-ENSG00000165029	finn-b-N14_PROSTHYPERPLA	Hyperplasia of prostate || id:finn-b-N14_PROSTHYPERPLA	ABCA1	Inverse variance weighted	12.3744	10	0.260781
eqtl-a-ENSG00000158869	finn-b-N14_PROSTHYPERPLA	Hyperplasia of prostate || id:finn-b-N14_PROSTHYPERPLA	FCER1G	Inverse variance weighted	3.98338	3	0.263264
eqtl-a-ENSG00000151726	finn-b-N14_PROSTHYPERPLA	Hyperplasia of prostate || id:finn-b-N14_PROSTHYPERPLA	ACSL1	Inverse variance weighted	3.95561	3	0.266298
eqtl-a-ENSG00000165029	finn-b-N14_PROSTHYPERPLA	Hyperplasia of prostate || id:finn-b-N14_PROSTHYPERPLA	ABCA1	MR Egger	11.1248	9	0.267252
eqtl-a-ENSG00000166825	finn-b-N14_PROSTHYPERPLA	Hyperplasia of prostate || id:finn-b-N14_PROSTHYPERPLA	ANPEP	Inverse variance weighted	9.9385	8	0.269369
eqtl-a-ENSG00000147454	finn-b-N14_PROSTHYPERPLA	Hyperplasia of prostate || id:finn-b-N14_PROSTHYPERPLA	SLC25A37	Inverse variance weighted	7.45042	6	0.281191
eqtl-a-ENSG00000168461	finn-b-N14_PROSTHYPERPLA	Hyperplasia of prostate || id:finn-b-N14_PROSTHYPERPLA	RAB31	Inverse variance weighted	7.23823	6	0.299377
eqtl-a-ENSG00000105835	finn-b-N14_PROSTHYPERPLA	Hyperplasia of prostate || id:finn-b-N14_PROSTHYPERPLA	NAMPT	MR Egger	2.37875	2	0.304411
eqtl-a-ENSG00000025708	finn-b-N14_PROSTHYPERPLA	Hyperplasia of prostate || id:finn-b-N14_PROSTHYPERPLA	TYMP	Inverse variance weighted	4.7292	4	0.316228
eqtl-a-ENSG00000131042	finn-b-N14_PROSTHYPERPLA	Hyperplasia of prostate || id:finn-b-N14_PROSTHYPERPLA	LILRB2	Inverse variance weighted	0.919295	1	0.33766
eqtl-a-ENSG00000170542	finn-b-N14_PROSTHYPERPLA	Hyperplasia of prostate || id:finn-b-N14_PROSTHYPERPLA	SERPINB9	MR Egger	0.915327	1	0.338705
eqtl-a-ENSG00000169554	finn-b-N14_PROSTHYPERPLA	Hyperplasia of prostate || id:finn-b-N14_PROSTHYPERPLA	ZEB2	Inverse variance weighted	0.885447	1	0.346714
eqtl-a-ENSG00000151726	finn-b-N14_PROSTHYPERPLA	Hyperplasia of prostate || id:finn-b-N14_PROSTHYPERPLA	ACSL1	MR Egger	2.10373	2	0.349286
eqtl-a-ENSG00000125538	finn-b-N14_PROSTHYPERPLA	Hyperplasia of prostate || id:finn-b-N14_PROSTHYPERPLA	IL1B	MR Egger	7.75417	7	0.354769
eqtl-a-ENSG00000018280	finn-b-N14_PROSTHYPERPLA	Hyperplasia of prostate || id:finn-b-N14_PROSTHYPERPLA	SLC11A1	MR Egger	9.77616	9	0.368909
eqtl-a-ENSG00000104765	finn-b-N14_PROSTHYPERPLA	Hyperplasia of prostate || id:finn-b-N14_PROSTHYPERPLA	BNIP3L	MR Egger	0.752053	1	0.385827
eqtl-a-ENSG00000122694	finn-b-N14_PROSTHYPERPLA	Hyperplasia of prostate || id:finn-b-N14_PROSTHYPERPLA	GLIPR2	MR Egger	5.21951	5	0.389683
eqtl-a-ENSG00000103569	finn-b-N14_PROSTHYPERPLA	Hyperplasia of prostate || id:finn-b-N14_PROSTHYPERPLA	AQP9	Inverse variance weighted	0.651815	1	0.419465
eqtl-a-ENSG00000125538	finn-b-N14_PROSTHYPERPLA	Hyperplasia of prostate || id:finn-b-N14_PROSTHYPERPLA	IL1B	Inverse variance weighted	8.06769	8	0.426886
eqtl-a-ENSG00000008083	finn-b-N14_PROSTHYPERPLA	Hyperplasia of prostate || id:finn-b-N14_PROSTHYPERPLA	JARID2	MR Egger	4.90801	5	0.427209
eqtl-a-ENSG00000141526	finn-b-N14_PROSTHYPERPLA	Hyperplasia of prostate || id:finn-b-N14_PROSTHYPERPLA	SLC16A3	Inverse variance weighted	1.5806	2	0.453709
eqtl-a-ENSG00000018280	finn-b-N14_PROSTHYPERPLA	Hyperplasia of prostate || id:finn-b-N14_PROSTHYPERPLA	SLC11A1	Inverse variance weighted	9.82337	10	0.456124
eqtl-a-ENSG00000168461	finn-b-N14_PROSTHYPERPLA	Hyperplasia of prostate || id:finn-b-N14_PROSTHYPERPLA	RAB31	MR Egger	4.61379	5	0.464805
eqtl-a-ENSG00000173391	finn-b-N14_PROSTHYPERPLA	Hyperplasia of prostate || id:finn-b-N14_PROSTHYPERPLA	OLR1	MR Egger	3.49423	4	0.478757
eqtl-a-ENSG00000008083	finn-b-N14_PROSTHYPERPLA	Hyperplasia of prostate || id:finn-b-N14_PROSTHYPERPLA	JARID2	Inverse variance weighted	5.49409	6	0.482172
eqtl-a-ENSG00000105835	finn-b-N14_PROSTHYPERPLA	Hyperplasia of prostate || id:finn-b-N14_PROSTHYPERPLA	NAMPT	Inverse variance weighted	2.39531	3	0.494508
eqtl-a-ENSG00000133639	finn-b-N14_PROSTHYPERPLA	Hyperplasia of prostate || id:finn-b-N14_PROSTHYPERPLA	BTG1	Inverse variance weighted	0.454597	1	0.50016
eqtl-a-ENSG00000167703	finn-b-N14_PROSTHYPERPLA	Hyperplasia of prostate || id:finn-b-N14_PROSTHYPERPLA	SLC43A2	MR Egger	1.35636	2	0.507539
eqtl-a-ENSG00000251230	finn-b-N14_PROSTHYPERPLA	Hyperplasia of prostate || id:finn-b-N14_PROSTHYPERPLA	MIR3945HG	Inverse variance weighted	1.34414	2	0.51065
eqtl-a-ENSG00000122694	finn-b-N14_PROSTHYPERPLA	Hyperplasia of prostate || id:finn-b-N14_PROSTHYPERPLA	GLIPR2	Inverse variance weighted	5.24353	6	0.512979
eqtl-a-ENSG00000026508	finn-b-N14_PROSTHYPERPLA	Hyperplasia of prostate || id:finn-b-N14_PROSTHYPERPLA	CD44	Inverse variance weighted	2.28076	3	0.516216
eqtl-a-ENSG00000123610	finn-b-N14_PROSTHYPERPLA	Hyperplasia of prostate || id:finn-b-N14_PROSTHYPERPLA	TNFAIP6	Inverse variance weighted	0.411072	1	0.521426
eqtl-a-ENSG00000123689	finn-b-N14_PROSTHYPERPLA	Hyperplasia of prostate || id:finn-b-N14_PROSTHYPERPLA	G0S2	Inverse variance weighted	1.30021	2	0.521992
eqtl-a-ENSG00000059804	finn-b-N14_PROSTHYPERPLA	Hyperplasia of prostate || id:finn-b-N14_PROSTHYPERPLA	SLC2A3	Inverse variance weighted	2.20976	3	0.530028
eqtl-a-ENSG00000124882	finn-b-N14_PROSTHYPERPLA	Hyperplasia of prostate || id:finn-b-N14_PROSTHYPERPLA	EREG	Inverse variance weighted	0.366664	1	0.544828
eqtl-a-ENSG00000115919	finn-b-N14_PROSTHYPERPLA	Hyperplasia of prostate || id:finn-b-N14_PROSTHYPERPLA	KYNU	MR Egger	5.8978	7	0.551732
eqtl-a-ENSG00000173391	finn-b-N14_PROSTHYPERPLA	Hyperplasia of prostate || id:finn-b-N14_PROSTHYPERPLA	OLR1	Inverse variance weighted	3.88668	5	0.565844
eqtl-a-ENSG00000115919	finn-b-N14_PROSTHYPERPLA	Hyperplasia of prostate || id:finn-b-N14_PROSTHYPERPLA	KYNU	Inverse variance weighted	6.63125	8	0.576889
eqtl-a-ENSG00000059804	finn-b-N14_PROSTHYPERPLA	Hyperplasia of prostate || id:finn-b-N14_PROSTHYPERPLA	SLC2A3	MR Egger	1.05594	2	0.5898
eqtl-a-ENSG00000155307	finn-b-N14_PROSTHYPERPLA	Hyperplasia of prostate || id:finn-b-N14_PROSTHYPERPLA	SAMSN1	MR Egger	1.89469	3	0.594549
eqtl-a-ENSG00000123689	finn-b-N14_PROSTHYPERPLA	Hyperplasia of prostate || id:finn-b-N14_PROSTHYPERPLA	G0S2	MR Egger	0.279428	1	0.597076
eqtl-a-ENSG00000147454	finn-b-N14_PROSTHYPERPLA	Hyperplasia of prostate || id:finn-b-N14_PROSTHYPERPLA	SLC25A37	MR Egger	3.62767	5	0.604164
eqtl-a-ENSG00000170542	finn-b-N14_PROSTHYPERPLA	Hyperplasia of prostate || id:finn-b-N14_PROSTHYPERPLA	SERPINB9	Inverse variance weighted	0.941567	2	0.624513
eqtl-a-ENSG00000169429	finn-b-N14_PROSTHYPERPLA	Hyperplasia of prostate || id:finn-b-N14_PROSTHYPERPLA	CXCL8	MR Egger	5.28292	7	0.62548
eqtl-a-ENSG00000136689	finn-b-N14_PROSTHYPERPLA	Hyperplasia of prostate || id:finn-b-N14_PROSTHYPERPLA	IL1RN	Inverse variance weighted	4.22671	6	0.646027
eqtl-a-ENSG00000155307	finn-b-N14_PROSTHYPERPLA	Hyperplasia of prostate || id:finn-b-N14_PROSTHYPERPLA	SAMSN1	Inverse variance weighted	2.24185	4	0.691375
eqtl-a-ENSG00000167996	finn-b-N14_PROSTHYPERPLA	Hyperplasia of prostate || id:finn-b-N14_PROSTHYPERPLA	FTH1	Inverse variance weighted	0.150845	1	0.697729
eqtl-a-ENSG00000169429	finn-b-N14_PROSTHYPERPLA	Hyperplasia of prostate || id:finn-b-N14_PROSTHYPERPLA	CXCL8	Inverse variance weighted	5.49935	8	0.703112
eqtl-a-ENSG00000167703	finn-b-N14_PROSTHYPERPLA	Hyperplasia of prostate || id:finn-b-N14_PROSTHYPERPLA	SLC43A2	Inverse variance weighted	1.37897	3	0.710472
eqtl-a-ENSG00000141526	finn-b-N14_PROSTHYPERPLA	Hyperplasia of prostate || id:finn-b-N14_PROSTHYPERPLA	SLC16A3	MR Egger	0.120399	1	0.728602
eqtl-a-ENSG00000026508	finn-b-N14_PROSTHYPERPLA	Hyperplasia of prostate || id:finn-b-N14_PROSTHYPERPLA	CD44	MR Egger	0.539291	2	0.76365
eqtl-a-ENSG00000137801	finn-b-N14_PROSTHYPERPLA	Hyperplasia of prostate || id:finn-b-N14_PROSTHYPERPLA	THBS1	MR Egger	5.51829	9	0.786993
eqtl-a-ENSG00000163220	finn-b-N14_PROSTHYPERPLA	Hyperplasia of prostate || id:finn-b-N14_PROSTHYPERPLA	S100A9	Inverse variance weighted	0.0659626	1	0.797309
eqtl-a-ENSG00000100644	finn-b-N14_PROSTHYPERPLA	Hyperplasia of prostate || id:finn-b-N14_PROSTHYPERPLA	HIF1A	MR Egger	0.431462	2	0.805952
eqtl-a-ENSG00000137801	finn-b-N14_PROSTHYPERPLA	Hyperplasia of prostate || id:finn-b-N14_PROSTHYPERPLA	THBS1	Inverse variance weighted	5.99739	10	0.815482
eqtl-a-ENSG00000128383	finn-b-N14_PROSTHYPERPLA	Hyperplasia of prostate || id:finn-b-N14_PROSTHYPERPLA	APOBEC3A	MR Egger	0.0498856	1	0.823263
eqtl-a-ENSG00000146278	finn-b-N14_PROSTHYPERPLA	Hyperplasia of prostate || id:finn-b-N14_PROSTHYPERPLA	PNRC1	Inverse variance weighted	0.0346529	1	0.852325
eqtl-a-ENSG00000090382	finn-b-N14_PROSTHYPERPLA	Hyperplasia of prostate || id:finn-b-N14_PROSTHYPERPLA	LYZ	MR Egger	4.78225	9	0.852862
eqtl-a-ENSG00000142227	finn-b-N14_PROSTHYPERPLA	Hyperplasia of prostate || id:finn-b-N14_PROSTHYPERPLA	EMP3	Inverse variance weighted	0.315289	2	0.854154
eqtl-a-ENSG00000136689	finn-b-N14_PROSTHYPERPLA	Hyperplasia of prostate || id:finn-b-N14_PROSTHYPERPLA	IL1RN	MR Egger	1.93094	5	0.858616
eqtl-a-ENSG00000142227	finn-b-N14_PROSTHYPERPLA	Hyperplasia of prostate || id:finn-b-N14_PROSTHYPERPLA	EMP3	MR Egger	0.0218651	1	0.882447
eqtl-a-ENSG00000090382	finn-b-N14_PROSTHYPERPLA	Hyperplasia of prostate || id:finn-b-N14_PROSTHYPERPLA	LYZ	Inverse variance weighted	4.87479	10	0.899384
eqtl-a-ENSG00000133657	finn-b-N14_PROSTHYPERPLA	Hyperplasia of prostate || id:finn-b-N14_PROSTHYPERPLA	ATP13A3	Inverse variance weighted	0.0112665	1	0.915468
eqtl-a-ENSG00000145287	finn-b-N14_PROSTHYPERPLA	Hyperplasia of prostate || id:finn-b-N14_PROSTHYPERPLA	PLAC8	Inverse variance weighted	0.0091147	1	0.923941
eqtl-a-ENSG00000100644	finn-b-N14_PROSTHYPERPLA	Hyperplasia of prostate || id:finn-b-N14_PROSTHYPERPLA	HIF1A	Inverse variance weighted	0.468931	3	0.925662
eqtl-a-ENSG00000197249	finn-b-N14_PROSTHYPERPLA	Hyperplasia of prostate || id:finn-b-N14_PROSTHYPERPLA	SERPINA1	MR Egger	1.32852	5	0.93197
eqtl-a-ENSG00000197249	finn-b-N14_PROSTHYPERPLA	Hyperplasia of prostate || id:finn-b-N14_PROSTHYPERPLA	SERPINA1	Inverse variance weighted	1.80277	6	0.936914
eqtl-a-ENSG00000143546	finn-b-N14_PROSTHYPERPLA	Hyperplasia of prostate || id:finn-b-N14_PROSTHYPERPLA	S100A8	Inverse variance weighted	0.00605301	1	0.937986

## Sheet: Table S7 pleiotropy
Table S7. Pleiotropy analyses of Mendelian randomization.
id.exposure	id.outcome	outcome	exposure	egger_intercept	se	pval
eqtl-a-ENSG00000100097	finn-b-N14_PROSTHYPERPLA	Hyperplasia of prostate || id:finn-b-N14_PROSTHYPERPLA	LGALS1	0.0264304	0.0131311	0.100286
eqtl-a-ENSG00000171051	finn-b-N14_PROSTHYPERPLA	Hyperplasia of prostate || id:finn-b-N14_PROSTHYPERPLA	FPR1	-0.0587818	0.0293663	0.101721
eqtl-a-ENSG00000147454	finn-b-N14_PROSTHYPERPLA	Hyperplasia of prostate || id:finn-b-N14_PROSTHYPERPLA	SLC25A37	-0.0207714	0.0106237	0.107951
eqtl-a-ENSG00000168461	finn-b-N14_PROSTHYPERPLA	Hyperplasia of prostate || id:finn-b-N14_PROSTHYPERPLA	RAB31	-0.0183827	0.0113473	0.166155
eqtl-a-ENSG00000136689	finn-b-N14_PROSTHYPERPLA	Hyperplasia of prostate || id:finn-b-N14_PROSTHYPERPLA	IL1RN	-0.0304038	0.0200662	0.190159
eqtl-a-ENSG00000128383	finn-b-N14_PROSTHYPERPLA	Hyperplasia of prostate || id:finn-b-N14_PROSTHYPERPLA	APOBEC3A	-0.0464095	0.01639	0.216124
eqtl-a-ENSG00000073756	finn-b-N14_PROSTHYPERPLA	Hyperplasia of prostate || id:finn-b-N14_PROSTHYPERPLA	PTGS2	0.0155012	0.0133047	0.282146
eqtl-a-ENSG00000151726	finn-b-N14_PROSTHYPERPLA	Hyperplasia of prostate || id:finn-b-N14_PROSTHYPERPLA	ACSL1	-0.0530558	0.0399858	0.315773
eqtl-a-ENSG00000026508	finn-b-N14_PROSTHYPERPLA	Hyperplasia of prostate || id:finn-b-N14_PROSTHYPERPLA	CD44	0.0422897	0.0320462	0.31776
eqtl-a-ENSG00000104765	finn-b-N14_PROSTHYPERPLA	Hyperplasia of prostate || id:finn-b-N14_PROSTHYPERPLA	BNIP3L	0.0681612	0.0371833	0.317926
eqtl-a-ENSG00000169442	finn-b-N14_PROSTHYPERPLA	Hyperplasia of prostate || id:finn-b-N14_PROSTHYPERPLA	CD52	0.0534942	0.0422043	0.332575
eqtl-a-ENSG00000171049	finn-b-N14_PROSTHYPERPLA	Hyperplasia of prostate || id:finn-b-N14_PROSTHYPERPLA	FPR2	0.0164142	0.0158998	0.33625
eqtl-a-ENSG00000165029	finn-b-N14_PROSTHYPERPLA	Hyperplasia of prostate || id:finn-b-N14_PROSTHYPERPLA	ABCA1	0.0166975	0.0166071	0.340947
eqtl-a-ENSG00000163131	finn-b-N14_PROSTHYPERPLA	Hyperplasia of prostate || id:finn-b-N14_PROSTHYPERPLA	CTSS	0.0122591	0.0120042	0.34654
eqtl-a-ENSG00000059804	finn-b-N14_PROSTHYPERPLA	Hyperplasia of prostate || id:finn-b-N14_PROSTHYPERPLA	SLC2A3	-0.0187801	0.0174835	0.395147
eqtl-a-ENSG00000115919	finn-b-N14_PROSTHYPERPLA	Hyperplasia of prostate || id:finn-b-N14_PROSTHYPERPLA	KYNU	0.00785441	0.00917128	0.420116
eqtl-a-ENSG00000141526	finn-b-N14_PROSTHYPERPLA	Hyperplasia of prostate || id:finn-b-N14_PROSTHYPERPLA	SLC16A3	-0.0222957	0.0184508	0.440105
eqtl-a-ENSG00000008083	finn-b-N14_PROSTHYPERPLA	Hyperplasia of prostate || id:finn-b-N14_PROSTHYPERPLA	JARID2	-0.0144875	0.0189242	0.478502
eqtl-a-ENSG00000123689	finn-b-N14_PROSTHYPERPLA	Hyperplasia of prostate || id:finn-b-N14_PROSTHYPERPLA	G0S2	-0.0363272	0.0359556	0.496727
eqtl-a-ENSG00000178726	finn-b-N14_PROSTHYPERPLA	Hyperplasia of prostate || id:finn-b-N14_PROSTHYPERPLA	THBD	0.0172095	0.02134	0.504638
eqtl-a-ENSG00000137801	finn-b-N14_PROSTHYPERPLA	Hyperplasia of prostate || id:finn-b-N14_PROSTHYPERPLA	THBS1	0.00730401	0.0105523	0.506292
eqtl-a-ENSG00000183696	finn-b-N14_PROSTHYPERPLA	Hyperplasia of prostate || id:finn-b-N14_PROSTHYPERPLA	UPP1	-0.0178417	0.0230712	0.520219
eqtl-a-ENSG00000197249	finn-b-N14_PROSTHYPERPLA	Hyperplasia of prostate || id:finn-b-N14_PROSTHYPERPLA	SERPINA1	-0.00911908	0.0132417	0.52168
eqtl-a-ENSG00000026025	finn-b-N14_PROSTHYPERPLA	Hyperplasia of prostate || id:finn-b-N14_PROSTHYPERPLA	VIM	0.0180153	0.0267444	0.537478
eqtl-a-ENSG00000148834	finn-b-N14_PROSTHYPERPLA	Hyperplasia of prostate || id:finn-b-N14_PROSTHYPERPLA	GSTO1	0.0711901	0.0834907	0.550519
eqtl-a-ENSG00000122862	finn-b-N14_PROSTHYPERPLA	Hyperplasia of prostate || id:finn-b-N14_PROSTHYPERPLA	SRGN	0.0151398	0.0221419	0.564714
eqtl-a-ENSG00000173391	finn-b-N14_PROSTHYPERPLA	Hyperplasia of prostate || id:finn-b-N14_PROSTHYPERPLA	OLR1	0.0214629	0.0342606	0.564989
eqtl-a-ENSG00000155307	finn-b-N14_PROSTHYPERPLA	Hyperplasia of prostate || id:finn-b-N14_PROSTHYPERPLA	SAMSN1	-0.0147212	0.0249849	0.597153
eqtl-a-ENSG00000125538	finn-b-N14_PROSTHYPERPLA	Hyperplasia of prostate || id:finn-b-N14_PROSTHYPERPLA	IL1B	0.0121138	0.0227702	0.611184
eqtl-a-ENSG00000169429	finn-b-N14_PROSTHYPERPLA	Hyperplasia of prostate || id:finn-b-N14_PROSTHYPERPLA	CXCL8	0.00516381	0.0110997	0.655899
eqtl-a-ENSG00000124731	finn-b-N14_PROSTHYPERPLA	Hyperplasia of prostate || id:finn-b-N14_PROSTHYPERPLA	TREM1	0.00589999	0.013234	0.678795
eqtl-a-ENSG00000142227	finn-b-N14_PROSTHYPERPLA	Hyperplasia of prostate || id:finn-b-N14_PROSTHYPERPLA	EMP3	0.0134409	0.024813	0.683958
eqtl-a-ENSG00000197766	finn-b-N14_PROSTHYPERPLA	Hyperplasia of prostate || id:finn-b-N14_PROSTHYPERPLA	CFD	0.00864292	0.0208242	0.699407
eqtl-a-ENSG00000166825	finn-b-N14_PROSTHYPERPLA	Hyperplasia of prostate || id:finn-b-N14_PROSTHYPERPLA	ANPEP	-0.0058567	0.0163531	0.730796
eqtl-a-ENSG00000000938	finn-b-N14_PROSTHYPERPLA	Hyperplasia of prostate || id:finn-b-N14_PROSTHYPERPLA	FGR	0.00892239	0.0264245	0.745521
eqtl-a-ENSG00000158869	finn-b-N14_PROSTHYPERPLA	Hyperplasia of prostate || id:finn-b-N14_PROSTHYPERPLA	FCER1G	-0.00785218	0.0229356	0.764713
eqtl-a-ENSG00000090382	finn-b-N14_PROSTHYPERPLA	Hyperplasia of prostate || id:finn-b-N14_PROSTHYPERPLA	LYZ	0.00311199	0.0102303	0.767895
eqtl-a-ENSG00000038427	finn-b-N14_PROSTHYPERPLA	Hyperplasia of prostate || id:finn-b-N14_PROSTHYPERPLA	VCAN	-0.0104591	0.0345818	0.771102
eqtl-a-ENSG00000018280	finn-b-N14_PROSTHYPERPLA	Hyperplasia of prostate || id:finn-b-N14_PROSTHYPERPLA	SLC11A1	-0.00192597	0.00923816	0.839496
eqtl-a-ENSG00000136286	finn-b-N14_PROSTHYPERPLA	Hyperplasia of prostate || id:finn-b-N14_PROSTHYPERPLA	MYO1G	-0.00381431	0.0182669	0.847971
eqtl-a-ENSG00000131669	finn-b-N14_PROSTHYPERPLA	Hyperplasia of prostate || id:finn-b-N14_PROSTHYPERPLA	NINJ1	0.00375559	0.0199973	0.860172
eqtl-a-ENSG00000100644	finn-b-N14_PROSTHYPERPLA	Hyperplasia of prostate || id:finn-b-N14_PROSTHYPERPLA	HIF1A	0.0080082	0.0413713	0.86439
eqtl-a-ENSG00000251230	finn-b-N14_PROSTHYPERPLA	Hyperplasia of prostate || id:finn-b-N14_PROSTHYPERPLA	MIR3945HG	0.00472995	0.0245642	0.878898
eqtl-a-ENSG00000122694	finn-b-N14_PROSTHYPERPLA	Hyperplasia of prostate || id:finn-b-N14_PROSTHYPERPLA	GLIPR2	0.00246351	0.0162398	0.885358
eqtl-a-ENSG00000167703	finn-b-N14_PROSTHYPERPLA	Hyperplasia of prostate || id:finn-b-N14_PROSTHYPERPLA	SLC43A2	0.00696517	0.046326	0.894281
eqtl-a-ENSG00000170542	finn-b-N14_PROSTHYPERPLA	Hyperplasia of prostate || id:finn-b-N14_PROSTHYPERPLA	SERPINB9	0.00390014	0.0240768	0.897764
eqtl-a-ENSG00000025708	finn-b-N14_PROSTHYPERPLA	Hyperplasia of prostate || id:finn-b-N14_PROSTHYPERPLA	TYMP	-0.00356878	0.0266095	0.901802
eqtl-a-ENSG00000186407	finn-b-N14_PROSTHYPERPLA	Hyperplasia of prostate || id:finn-b-N14_PROSTHYPERPLA	CD300E	0.00312035	0.0268614	0.914862
eqtl-a-ENSG00000105835	finn-b-N14_PROSTHYPERPLA	Hyperplasia of prostate || id:finn-b-N14_PROSTHYPERPLA	NAMPT	-0.0045273	0.0383711	0.916859
eqtl-a-ENSG00000112394	finn-b-N14_PROSTHYPERPLA	Hyperplasia of prostate || id:finn-b-N14_PROSTHYPERPLA	SLC16A10	-0.00516894	0.052109	0.92724
eqtl-a-ENSG00000085265	finn-b-N14_PROSTHYPERPLA	Hyperplasia of prostate || id:finn-b-N14_PROSTHYPERPLA	FCN1	0.000508166	0.0107572	0.963354
eqtl-a-ENSG00000021355	finn-b-N14_PROSTHYPERPLA	Hyperplasia of prostate || id:finn-b-N14_PROSTHYPERPLA	SERPINB1	-0.000849327	0.0214955	0.970965
eqtl-a-ENSG00000050730	finn-b-N14_PROSTHYPERPLA	Hyperplasia of prostate || id:finn-b-N14_PROSTHYPERPLA	TNIP3	NA	NA	NA
eqtl-a-ENSG00000069849	finn-b-N14_PROSTHYPERPLA	Hyperplasia of prostate || id:finn-b-N14_PROSTHYPERPLA	ATP1B3	NA	NA	NA
eqtl-a-ENSG00000103569	finn-b-N14_PROSTHYPERPLA	Hyperplasia of prostate || id:finn-b-N14_PROSTHYPERPLA	AQP9	NA	NA	NA
eqtl-a-ENSG00000123610	finn-b-N14_PROSTHYPERPLA	Hyperplasia of prostate || id:finn-b-N14_PROSTHYPERPLA	TNFAIP6	NA	NA	NA
eqtl-a-ENSG00000124882	finn-b-N14_PROSTHYPERPLA	Hyperplasia of prostate || id:finn-b-N14_PROSTHYPERPLA	EREG	NA	NA	NA
eqtl-a-ENSG00000131042	finn-b-N14_PROSTHYPERPLA	Hyperplasia of prostate || id:finn-b-N14_PROSTHYPERPLA	LILRB2	NA	NA	NA
eqtl-a-ENSG00000133639	finn-b-N14_PROSTHYPERPLA	Hyperplasia of prostate || id:finn-b-N14_PROSTHYPERPLA	BTG1	NA	NA	NA
eqtl-a-ENSG00000133657	finn-b-N14_PROSTHYPERPLA	Hyperplasia of prostate || id:finn-b-N14_PROSTHYPERPLA	ATP13A3	NA	NA	NA
eqtl-a-ENSG00000143546	finn-b-N14_PROSTHYPERPLA	Hyperplasia of prostate || id:finn-b-N14_PROSTHYPERPLA	S100A8	NA	NA	NA
eqtl-a-ENSG00000145287	finn-b-N14_PROSTHYPERPLA	Hyperplasia of prostate || id:finn-b-N14_PROSTHYPERPLA	PLAC8	NA	NA	NA
eqtl-a-ENSG00000146278	finn-b-N14_PROSTHYPERPLA	Hyperplasia of prostate || id:finn-b-N14_PROSTHYPERPLA	PNRC1	NA	NA	NA
eqtl-a-ENSG00000163220	finn-b-N14_PROSTHYPERPLA	Hyperplasia of prostate || id:finn-b-N14_PROSTHYPERPLA	S100A9	NA	NA	NA
eqtl-a-ENSG00000167996	finn-b-N14_PROSTHYPERPLA	Hyperplasia of prostate || id:finn-b-N14_PROSTHYPERPLA	FTH1	NA	NA	NA
eqtl-a-ENSG00000169554	finn-b-N14_PROSTHYPERPLA	Hyperplasia of prostate || id:finn-b-N14_PROSTHYPERPLA	ZEB2	NA	NA	NA
eqtl-a-ENSG00000213145	finn-b-N14_PROSTHYPERPLA	Hyperplasia of prostate || id:finn-b-N14_PROSTHYPERPLA	CRIP1	NA	NA	NA

## Sheet: Table S8 Clinical information
Table S8. Clinical characteristics of BPH patients and healthy controls for prostate sample collection and subsequent in vitro experiments.
Patient ID	Age	Prostate Volumes (cm3)	RL (cm)	AP (cm)	SI (cm)	Sample source	Pathological diagnosis	Gleason score	Analysis
BPH-1	74	57.1896	5.2	4.5	4.7	HoLEP	BPH	NA	qRT-PCR, western blot, flow cytometric analysis, immunohistochemistry
BPH-2	75	129.992	6.4	6.3	6.2	HoLEP	BPH	NA	qRT-PCR, western blot, flow cytometric analysis, immunohistochemistry
BPH-3	69	84.058	5	5.3	6.1	HoLEP	BPH	NA	qRT-PCR, western blot, flow cytometric analysis, immunohistochemistry
BPH-4	72	74.0704	5.7	5.1	4.9	HoLEP	BPH	NA	qRT-PCR, western blot, flow cytometric analysis, immunohistochemistry
BPH-5	74	78.5257	6.3	4.7	5.1	HoLEP	BPH	NA	qRT-PCR, western blot, flow cytometric analysis
BPH-6	73	54.0259	5.2	3.7	5.4	HoLEP	BPH	NA	qRT-PCR, flow cytometric analysis
BPH-7	72	70.4106	5.1	5.9	4.5	HoLEP	BPH	NA	qRT-PCR, flow cytometric analysis
BPH-8	67	91.7332	5.9	4.6	6.5	HoLEP	BPH	NA	qRT-PCR, flow cytometric analysis
BPH-9	69	79.0795	5.7	4.6	5.8	HoLEP	BPH	NA	qRT-PCR, flow cytometric analysis
BPH-10	75	80.5678	6.2	5.1	4.9	HoLEP	BPH	NA	qRT-PCR, flow cytometric analysis
BPH-11	77	151.464	6.2	5.8	8.1	HoLEP	BPH	NA	immunofluorescence staining
Control-1	72	31.383	4.6	4.1	3.2	RP	Adjacent tissue	3+4	qRT-PCR, western blot, flow cytometric analysis, immunohistochemistry
Control-2	69	26.7353	4.1	3.3	3.8	RP	Adjacent tissue	4+3	qRT-PCR, western blot, flow cytometric analysis, immunohistochemistry
Control-3	72	21.4656	4.3	3	3.2	RP	Adjacent tissue	4+3	qRT-PCR, western blot, flow cytometric analysis, immunohistochemistry
Control-4	74	25.8622	4.9	2.9	3.5	RP	Adjacent tissue	4+3	qRT-PCR, western blot, flow cytometric analysis, immunohistochemistry
Control-5	69	21.4906	4.1	2.8	3.6	RP	Adjacent tissue	3+3	qRT-PCR, western blot, flow cytometric analysis
Control-6	73	24.8976	3.8	3.5	3.6	RP	Adjacent tissue	3+4	qRT-PCR, flow cytometric analysis
Control-7	71	25.389	4.5	3.1	3.5	RP	Adjacent tissue	4+3	qRT-PCR, flow cytometric analysis
Control-8	79	28.6208	4.3	3.2	4	RP	Adjacent tissue	4+3	qRT-PCR, flow cytometric analysis
Control-9	68	23.9923	4.3	2.9	3.7	RP	Adjacent tissue	3+3	qRT-PCR, flow cytometric analysis
Control-10	69	34.5946	4.8	3.3	4.2	RP	Adjacent tissue	3+3	qRT-PCR, flow cytometric analysis
Control-11	72	29.406	5	3.9	2.9	RP	Adjacent tissue	4+3	immunofluorescence staining
* HoLEP: holmium laser enucleation of the prostate; RP: radical prostatectomy
